# Supplementary material for: Identification of Hypoxia–Immune-Related Gene Signatures and Construction of a Prognostic Model in Kidney Renal Clear Cell Carcinoma
Source: Front Cell Dev Biol. 2022 Feb 8;9:796156. doi: 10.3389/fcell.2021.796156 (PMC8860910; doi:10.3389/fcell.2021.796156)
Supplement: Supplementary file 1 [file Table2.XLSX]

## Sheet: Table1
Characteritics	Group	TCGA-KIRC (N=511)		GEO-GSE29609 (N=39)
		No	%	No(%)	%
Age	≤60	260	0.508806	16	0.410256
	＞60	251	0.491194	23	0.589744
Tumor stage	I	255	0.499022	10	0.25641
	II	53	0.103718	3	0.0769231
	III	118	0.23092	12	0.307692
	IV	85	0.166341	14	0.358974
Pathological grade	G1	12	0.0234834	1	0.025641
	G2	217	0.424658	12	0.307692
	G3	202	0.395303	11	0.282051
	G4	75	0.146771	15	0.384615
	unknow	5	0.00978474	0	0
Vital status	Alive	346	0.677104	23	0.589744
	Dead	165	0.322896	16	0.410256
