# Supplementary material for: Identification of Hypoxia–Immune-Related Gene Signatures and Construction of a Prognostic Model in Kidney Renal Clear Cell Carcinoma
Source: Front Cell Dev Biol. 2022 Feb 8;9:796156. doi: 10.3389/fcell.2021.796156 (PMC8860910; doi:10.3389/fcell.2021.796156)
Supplement: Supplementary file 2 [file Table3.XLSX]

## Sheet: Sheet1
cmap name	mean	n	enrichment	p	% non-null
vorinostat	-0.486	12	-0.614	0	75
fludroxycortide	-0.5	5	-0.6	0.02906	80
oxolinic acid	-0.499	5	-0.672	0.00881	80
flutamide	-0.439	5	-0.598	0.02988	80
