# Supplementary material for: Identification of Hypoxia–Immune-Related Gene Signatures and Construction of a Prognostic Model in Kidney Renal Clear Cell Carcinoma
Source: Front Cell Dev Biol. 2022 Feb 8;9:796156. doi: 10.3389/fcell.2021.796156 (PMC8860910; doi:10.3389/fcell.2021.796156)
Supplement: Supplementary file 6 [file Table1.XLSX]

## Sheet: Table S1
Table S1. The hypoxia related grouping result based on RTSNE
ID	X	Y	Group
TCGA-B0-5104	-13.0584	1.78312	1
TCGA-CJ-5689	0.108742	5.50935	1
TCGA-BP-4337	-2.75889	8.62373	1
TCGA-B0-4813	0.674618	10.9322	1
TCGA-B4-5834	-7.27581	5.15312	1
TCGA-CW-6087	-6.67386	11.0226	1
TCGA-B0-4698	9.70811	-2.41098	3
TCGA-B0-4690	9.30281	-1.7684	3
TCGA-AS-3778	-0.497067	-7.97207	2
TCGA-B2-4098	-0.753476	7.76601	1
TCGA-B8-A54G	-5.14558	0.310133	2
TCGA-B0-5119	-8.7655	-3.00974	2
TCGA-CZ-5468	16.1671	-1.55046	3
TCGA-GK-A6C7	-6.96967	16.331	1
TCGA-BP-5173	-3.82511	-12.3126	2
TCGA-B0-4706	-4.36163	-0.872616	2
TCGA-B0-5096	6.54823	-13.8591	3
TCGA-B0-4849	-3.73394	0.999516	2
TCGA-CZ-5467	4.97621	9.33882	1
TCGA-B0-4693	6.65425	-12.5476	3
TCGA-CJ-4918	-4.06783	12.3964	1
TCGA-B0-4710	-10.0358	0.2029	1
TCGA-B0-4714	-2.85066	5.97617	1
TCGA-B0-4688	8.00404	-1.50661	3
TCGA-B0-4694	7.39742	-10.1169	3
TCGA-BP-4327	0.363543	-5.64937	2
TCGA-B0-4699	0.788875	3.09863	1
TCGA-BP-4989	-9.76037	15.379	1
TCGA-EU-5905	15.0495	2.53996	3
TCGA-EU-5907	9.43956	-13.0507	3
TCGA-A3-3346	16.1926	-1.66212	3
TCGA-CJ-4920	8.3201	-7.12817	3
TCGA-B0-4691	13.7177	-8.67213	3
TCGA-B4-5836	-0.147094	-8.48907	2
TCGA-B8-A54I	8.96314	-1.53573	3
TCGA-B4-5832	-7.93377	19.9596	1
TCGA-BP-4771	-10.0898	14.7501	1
TCGA-CW-5584	-9.92032	5.26835	1
TCGA-B4-5838	9.04566	-12.4159	3
TCGA-CZ-4865	7.85979	-3.73846	3
TCGA-B0-4814	-1.21187	-2.01957	2
TCGA-B4-5378	-2.49563	2.97507	1
TCGA-BP-4993	-3.61165	0.341814	2
TCGA-B8-4622	8.26239	-8.40654	3
TCGA-B0-4703	11.6637	0.850188	3
TCGA-BP-4761	17.1749	-11.3149	3
TCGA-B0-4819	-8.84851	15.185	1
TCGA-B2-4101	-12.0568	9.01545	1
TCGA-BP-5169	14.3937	-5.71988	3
TCGA-B8-5549	-4.82754	-8.26428	2
TCGA-B0-4713	14.6486	-10.6222	3
TCGA-B2-4102	-10.4557	1.02826	1
TCGA-B0-4841	-8.97575	15.2455	1
TCGA-BP-4803	8.45186	-5.6333	3
TCGA-BP-4967	9.60417	3.54462	3
TCGA-CZ-4860	9.85911	-2.92947	3
TCGA-EU-5906	-2.47354	-4.86602	2
TCGA-BP-4974	-10.4406	11.0339	1
TCGA-BP-4807	1.09014	-9.47445	2
TCGA-B0-5084	13.1874	-8.44439	3
TCGA-CJ-6033	11.8465	-8.54576	3
TCGA-B8-4620	8.0532	0.879346	3
TCGA-B0-4701	3.83842	-9.03489	2
TCGA-B8-5159	-12.7413	10.502	1
TCGA-G6-A5PC	8.53983	-11.2455	3
TCGA-B0-5095	12.56	0.00941421	3
TCGA-B8-4154	7.97126	-12.3539	3
TCGA-B8-A54H	-1.7517	-6.37229	2
TCGA-B2-5636	-9.64	6.06397	1
TCGA-B8-4151	3.08007	-8.43854	2
TCGA-BP-5177	-4.51837	-11.575	2
TCGA-B8-5158	14.8157	1.18962	3
TCGA-B0-4828	-4.14092	-7.25821	2
TCGA-CZ-5462	-0.478448	-0.862807	2
TCGA-B0-4844	14.7774	-0.147501	3
TCGA-G6-A8L6	9.41745	-8.3734	3
TCGA-B2-5635	-13.5835	1.84128	1
TCGA-A3-3363	-7.70091	11.3755	1
TCGA-B0-4843	1.02448	7.02595	1
TCGA-A3-A8OW	-5.64126	-4.62468	2
TCGA-B2-5641	11.9121	2.32786	3
TCGA-BP-4770	3.08419	5.54594	1
TCGA-CZ-5461	8.15569	-9.04284	3
TCGA-B0-5094	13.0958	0.158888	3
TCGA-BP-4798	-4.77218	12.8542	1
TCGA-CJ-4644	0.494926	-8.02616	2
TCGA-A3-A8OV	3.66174	-13.1855	2
TCGA-B0-5080	1.66479	3.65863	1
TCGA-BP-4352	13.4762	-5.9741	3
TCGA-BP-4782	12.7044	-11.9498	3
TCGA-DV-5569	3.24817	-11.1655	2
TCGA-T7-A92I	-7.38661	18.7026	1
TCGA-B2-5633	7.93012	3.48522	3
TCGA-B0-5113	-8.33146	6.85236	1
TCGA-B2-3923	-9.74749	16.827	1
TCGA-B0-5081	8.83026	4.576	3
TCGA-6D-AA2E	-7.79201	16.1365	1
TCGA-B4-5377	0.10651	-7.31804	2
TCGA-DV-A4VZ	-7.13416	-6.7806	2
TCGA-AK-3465	-9.86642	16.5665	1
TCGA-DV-5568	14.4235	-1.20131	3
TCGA-B2-3924	-7.08799	18.5371	1
TCGA-BP-4349	-6.11225	-3.23211	2
TCGA-CZ-5986	-3.76591	-3.10492	2
TCGA-B2-4099	-6.11916	6.10011	1
TCGA-BP-4756	-10.2173	16.2081	1
TCGA-BP-4353	10.2979	3.23508	3
TCGA-B8-4148	-11.3531	5.30988	1
TCGA-3Z-A93Z	-7.46119	-3.10454	2
TCGA-B8-5552	-8.30203	7.13431	1
TCGA-BP-4768	8.64724	-12.69	3
TCGA-B8-4153	6.35629	-11.0802	3
TCGA-BP-5187	5.21901	2.42509	3
TCGA-BP-5194	-6.82831	-0.888339	2
TCGA-BP-4776	-1.1999	1.90707	2
TCGA-B2-5639	-6.84162	-1.67056	2
TCGA-B8-A8YJ	1.05823	11.7415	1
TCGA-CJ-4638	10.7779	-11.0292	3
TCGA-B8-4621	-5.01623	-11.1981	2
TCGA-BP-4970	-6.17271	1.67224	1
TCGA-B8-5550	1.35779	6.48169	1
TCGA-B8-5553	-4.38356	-6.10143	2
TCGA-CZ-5987	12.4001	-10.5815	3
TCGA-CZ-4861	7.52536	-9.82516	3
TCGA-B0-5402	2.64691	1.32586	2
TCGA-BP-4977	2.22114	0.756364	2
TCGA-B0-4823	12.2284	-11.8127	3
TCGA-B0-5092	1.57866	6.51616	1
TCGA-A3-A6NJ	-1.46724	-6.89058	2
TCGA-B8-A54K	-8.05604	-5.59576	2
TCGA-BP-4335	-2.59095	5.50831	1
TCGA-B0-4810	8.39448	-5.67475	3
TCGA-B0-5694	11.8504	-9.76657	3
TCGA-BP-4787	15.6573	1.42088	3
TCGA-B0-5099	-5.8241	8.2261	1
TCGA-B0-5120	3.76296	2.15932	2
TCGA-B8-A7U6	5.92738	-8.189	3
TCGA-MW-A4EC	3.14615	-13.4516	2
TCGA-BP-4992	-8.39559	14.6218	1
TCGA-B8-5546	-10.5728	17.3329	1
TCGA-B2-A4SR	-10.3111	8.54047	1
TCGA-B0-4818	-4.06127	-5.17524	2
TCGA-B8-4146	-6.87062	18.3695	1
TCGA-B8-A54F	12.8138	-6.03331	3
TCGA-B8-5545	-3.29411	11.6103	1
TCGA-B8-A54J	-8.47701	9.45065	1
TCGA-B0-5117	-9.73813	16.2165	1
TCGA-EU-5904	-5.4116	8.41233	1
TCGA-CJ-5681	-3.82238	2.22715	1
TCGA-B0-5121	-1.23489	6.07587	1
TCGA-A3-3352	-10.9554	2.13065	1
TCGA-CZ-5455	-11.2217	2.69418	1
TCGA-BP-4340	-13.4328	12.3417	1
TCGA-B0-5088	-1.96077	4.87838	1
TCGA-BP-5000	3.47189	2.95049	2
TCGA-A3-3380	-9.93101	7.10099	1
TCGA-CW-6097	1.38426	6.78679	1
TCGA-CJ-5678	-12.62	11.5852	1
TCGA-A3-3382	11.9102	-7.93133	3
TCGA-B0-4697	3.93953	7.05615	1
TCGA-B0-5109	14.0844	-8.97798	3
TCGA-MM-A563	-6.94788	7.3134	1
TCGA-B0-4707	10.913	-8.14711	3
TCGA-BP-5198	8.19222	0.59603	3
TCGA-MM-A564	3.44082	4.53904	1
TCGA-B0-4718	-1.26134	8.58665	1
TCGA-A3-3387	-1.22435	1.55351	2
TCGA-BP-4795	-8.81121	8.12464	1
TCGA-A3-3378	-11.7997	0.267471	1
TCGA-B0-5075	-1.23178	-11.7848	2
TCGA-BP-4334	-8.71262	17.8089	1
TCGA-CJ-4868	9.6853	-0.989838	3
TCGA-B0-5399	13.7863	-12.638	3
TCGA-B0-5116	17.8199	-10.5596	3
TCGA-CZ-5463	-9.17887	8.94145	1
TCGA-B0-5097	8.00169	-0.845969	3
TCGA-CJ-5679	16.754	-9.51638	3
TCGA-AK-3455	-12.8949	0.283154	1
TCGA-CZ-5466	16.112	-11.1456	3
TCGA-A3-A6NL	-2.93419	-7.72458	2
TCGA-BP-5186	0.623477	-7.8965	2
TCGA-CZ-5988	11.9215	0.865774	3
TCGA-MM-A84U	-4.62478	-10.5245	2
TCGA-BP-4169	5.97037	2.95682	3
TCGA-B8-4143	1.97422	7.72294	1
TCGA-BP-5192	1.9702	-11.7595	2
TCGA-CZ-5454	-4.83562	-6.00987	2
TCGA-DV-5574	9.55205	4.97433	3
TCGA-DV-5576	-6.4154	-7.32143	2
TCGA-A3-3372	-4.53662	12.8724	1
TCGA-A3-3313	-8.25404	17.9286	1
TCGA-BP-5195	7.97377	4.22254	3
TCGA-CJ-4893	-11.8551	4.66043	1
TCGA-CJ-5680	3.03791	-11.7436	2
TCGA-B0-5085	-5.57516	-10.5299	2
TCGA-CZ-4853	4.98001	-9.25633	3
TCGA-CJ-5677	13.8021	-11.6001	3
TCGA-BP-4986	10.5303	1.81704	3
TCGA-B0-4847	-3.64157	6.66922	1
TCGA-B0-5115	-3.62089	-4.40308	2
TCGA-CJ-4891	14.8882	-8.23046	3
TCGA-BP-5189	9.21087	2.9692	3
TCGA-B8-A54D	-11.7824	9.95828	1
TCGA-B0-4838	-4.54646	-0.60362	2
TCGA-BP-5006	-2.13794	-5.46806	2
TCGA-CJ-4894	-7.59536	17.2591	1
TCGA-BP-4329	4.68278	-11.8738	2
TCGA-AK-3461	-13.3549	4.80206	1
TCGA-A3-3383	2.62504	-13.3996	2
TCGA-B0-4696	10.1726	-14.8646	3
TCGA-A3-3365	-8.39863	11.3934	1
TCGA-AK-3454	11.5762	-1.44408	3
TCGA-BP-5010	3.1652	4.68402	1
TCGA-B0-4848	12.1318	-10.2769	3
TCGA-B0-4827	5.39774	-9.79284	3
TCGA-AK-3426	3.9115	6.63892	1
TCGA-B8-A54E	0.132512	7.85915	1
TCGA-A3-3351	-9.41709	8.04107	1
TCGA-DV-5567	-6.76335	-7.08086	2
TCGA-B0-5108	14.6988	2.68491	3
TCGA-B0-5107	17.0519	-10.9793	3
TCGA-CJ-4887	7.36904	-11.0514	3
TCGA-BP-4998	-3.9888	11.8193	1
TCGA-BP-5175	18.1195	-10.3303	3
TCGA-A3-3343	-0.815318	-5.5574	2
TCGA-CZ-5469	17.4373	-10.315	3
TCGA-AK-3460	-0.846435	3.49872	1
TCGA-BP-5201	-4.24449	-1.36815	2
TCGA-BP-4985	16.5245	-10.3393	3
TCGA-BP-4355	-10.7257	10.728	1
TCGA-BP-5191	15.2335	-8.92935	3
TCGA-BP-4351	4.70575	4.42184	3
TCGA-BP-4164	0.977398	-6.79791	2
TCGA-DV-5575	-3.58594	-5.74866	2
TCGA-BP-5190	8.12263	-11.3937	3
TCGA-BP-4982	-6.79623	-0.701814	2
TCGA-BP-5196	11.7987	0.499723	3
TCGA-A3-A6NI	16.3649	-11.348	3
TCGA-B0-4817	10.0842	-9.12828	3
TCGA-BP-4354	1.23366	11.7629	1
TCGA-B0-5083	-9.86868	16.2374	1
TCGA-BP-5200	-8.8747	12.0099	1
TCGA-BP-5008	-5.57514	8.00841	1
TCGA-CW-5590	11.8212	-9.05957	3
TCGA-B0-5700	3.85676	-10.1969	2
TCGA-G6-A8L8	-5.55674	5.13386	1
TCGA-B0-5110	-10.5938	6.99369	1
TCGA-BP-5009	12.0032	0.249856	3
TCGA-BP-4981	-4.59278	5.77037	1
TCGA-A3-3323	8.7933	3.34802	3
TCGA-BP-4797	-0.72737	-3.70631	2
TCGA-B0-4822	11.8135	-1.55159	3
TCGA-BP-4790	-12.5255	10.8933	1
TCGA-A3-3306	4.10462	-11.6938	2
TCGA-B0-4852	-12.1355	8.99759	1
TCGA-BP-4801	-2.43165	-10.6158	2
TCGA-BP-4987	-6.79179	-0.379077	2
TCGA-BP-5004	-13.6197	9.16519	1
TCGA-DV-5573	-5.28809	3.24152	1
TCGA-A3-3319	17.4505	-10.6108	3
TCGA-BP-5185	-3.7831	6.60009	1
TCGA-B0-5400	8.51556	-10.3521	3
TCGA-BP-4332	-5.62244	1.60177	1
TCGA-BP-4799	10.1343	4.9048	3
TCGA-BP-5184	2.83163	-10.8889	2
TCGA-A3-3326	-3.06128	-6.46843	2
TCGA-BP-5007	-5.74949	-6.96423	2
TCGA-AK-3456	-2.04253	6.73511	1
TCGA-BP-5182	-2.57292	-10.5566	2
TCGA-AK-3458	-5.75135	-11.7282	2
TCGA-A3-3325	-2.9464	-8.43641	2
TCGA-BP-5001	5.9544	-11.0521	3
TCGA-A3-3324	-9.245	7.39323	1
TCGA-A3-3311	-4.97841	-8.31855	2
TCGA-CJ-4895	-2.75093	-9.29353	2
TCGA-B0-4846	-9.89827	-2.37011	2
TCGA-B0-5703	-11.4817	10.2135	1
TCGA-AK-3447	-0.0378984	8.38507	1
TCGA-B0-4821	16.8452	-9.18713	3
TCGA-B0-4836	15.1629	2.01335	3
TCGA-AS-3777	-8.7181	17.5284	1
TCGA-A3-3331	-11.3741	5.36995	1
TCGA-BP-4999	-7.60765	8.99447	1
TCGA-BP-4763	13.99	2.07231	3
TCGA-AK-3445	15.1265	-0.169894	3
TCGA-BP-5183	4.99874	-11.8505	3
TCGA-A3-3358	-0.743793	-1.75404	2
TCGA-BP-4994	-7.32924	10.4576	1
TCGA-A3-3374	-10.2388	15.8923	1
TCGA-CZ-4864	-7.52378	16.3999	1
TCGA-B0-5077	-1.619	-11.2357	2
TCGA-DV-5565	-3.01307	-0.212871	2
TCGA-B0-4712	15.8724	-2.0807	3
TCGA-BP-4762	-3.33079	-8.65295	2
TCGA-BP-5199	9.54856	-7.93695	3
TCGA-BP-4347	-10.088	10.1427	1
TCGA-BP-4995	-5.84702	3.62379	1
TCGA-B0-4816	-5.1852	-5.3974	2
TCGA-CJ-4916	-8.92681	1.90483	1
TCGA-CZ-5465	3.90464	-12.7698	2
TCGA-B0-4837	7.92668	-10.3255	3
TCGA-BP-4973	-8.38783	-0.214615	2
TCGA-A3-3328	-9.91386	16.8694	1
TCGA-A3-3349	-8.94476	6.30368	1
TCGA-AK-3453	-3.54025	6.89756	1
TCGA-DV-5566	2.66669	-13.3402	2
TCGA-CZ-4854	13.9806	-1.40168	3
TCGA-BP-4983	13.4869	-10.6129	3
TCGA-BP-4991	-9.89337	8.61095	1
TCGA-CJ-4635	9.30605	3.89888	3
TCGA-B0-4811	0.902773	7.11669	1
TCGA-B0-5695	1.48945	-11.2731	2
TCGA-AK-3443	-8.2186	18.1798	1
TCGA-CZ-5460	9.26507	-10.5255	3
TCGA-CZ-4857	15.8485	-9.44987	3
TCGA-BP-4975	3.91629	-10.9779	2
TCGA-CJ-4872	8.78552	-7.3302	3
TCGA-A3-3307	-11.3615	2.84308	1
TCGA-CJ-4901	8.13809	-1.01565	3
TCGA-BP-4804	1.53421	5.48225	1
TCGA-B0-5710	-8.87737	12.1091	1
TCGA-BP-4766	-10.2319	4.8837	1
TCGA-BP-5168	-8.70161	4.826	1
TCGA-A3-3322	-4.87966	4.51319	1
TCGA-AK-3451	9.50565	-11.4586	3
TCGA-BP-4971	-7.76661	17.5158	1
TCGA-B0-5692	-1.77756	-4.24904	2
TCGA-BP-4789	-8.1488	7.69727	1
TCGA-CZ-5984	14.0803	0.164437	3
TCGA-A3-3317	-8.02696	12.9705	1
TCGA-CZ-5464	8.51057	-6.33424	3
TCGA-A3-3316	14.7103	2.51003	3
TCGA-BP-4346	-9.70958	7.87697	1
TCGA-BP-5181	2.59953	-8.13688	2
TCGA-CJ-4905	-6.14431	3.30832	1
TCGA-CJ-4870	5.0474	-10.7557	3
TCGA-CJ-4907	-12.4018	0.49299	1
TCGA-BP-4972	-7.91492	-0.830889	2
TCGA-AK-3450	0.35104	-7.41057	2
TCGA-A3-3320	-11.3757	4.00458	1
TCGA-CZ-5459	-0.503797	-12.1351	2
TCGA-BP-4345	8.9724	4.81498	3
TCGA-CJ-4902	2.06439	4.89717	1
TCGA-CJ-4892	-0.885117	-6.32134	2
TCGA-CJ-4899	-7.84493	7.16039	1
TCGA-CJ-4908	-6.53216	9.44005	1
TCGA-CZ-5457	-9.83588	9.81057	1
TCGA-CZ-5452	9.32016	-11.9978	3
TCGA-CZ-5456	15.5249	-1.36183	3
TCGA-CZ-5458	5.60167	-12.322	3
TCGA-A3-3362	2.09492	-9.63068	2
TCGA-CJ-4903	1.05795	5.84115	1
TCGA-CJ-4888	-0.0405478	6.61628	1
TCGA-B0-5098	13.1592	-8.57419	3
TCGA-B0-4815	10.3593	-8.94507	3
TCGA-BP-4341	-3.89021	-4.69475	2
TCGA-BP-5176	13.709	-13.5291	3
TCGA-B0-5106	-10.9107	11.13	1
TCGA-CZ-5989	-7.18924	19.0674	1
TCGA-B0-5702	-6.47112	13.1868	1
TCGA-A3-3347	9.41758	-0.6006	3
TCGA-A3-3373	-12.1616	10.8997	1
TCGA-A3-3329	-9.11752	-0.250561	1
TCGA-BP-4326	9.44999	1.35193	3
TCGA-CJ-6028	7.34941	-0.395011	3
TCGA-DV-A4VX	10.693	-8.10453	3
TCGA-CJ-4642	-8.06715	14.4432	1
TCGA-CZ-5985	-4.66723	-2.68006	2
TCGA-BP-4976	2.28488	-10.3856	2
TCGA-B0-4839	4.06975	2.62739	3
TCGA-CJ-4912	13.4187	-3.73794	3
TCGA-B0-4824	-2.51701	-6.3808	2
TCGA-CJ-4641	-0.960308	-1.09215	2
TCGA-BP-4344	-7.50212	8.18154	1
TCGA-CZ-5451	-2.14382	-8.83003	2
TCGA-BP-4177	-6.72783	1.78092	1
TCGA-CZ-4863	-0.599407	-0.572738	2
TCGA-A3-3376	-8.30508	9.58498	1
TCGA-CJ-4900	-1.71245	4.57178	1
TCGA-B0-4842	11.2208	-11.0646	3
TCGA-B0-5696	14.8357	-12.5353	3
TCGA-BP-4777	-4.62923	-2.51589	2
TCGA-B0-5701	9.42558	-6.76497	3
TCGA-AK-3440	-9.15311	15.8739	1
TCGA-BP-4968	-0.447705	-11.9884	2
TCGA-CJ-4884	-9.34261	1.47899	1
TCGA-CZ-4866	0.101245	-3.43842	2
TCGA-CJ-4873	15.5354	-9.66432	3
TCGA-BP-4962	-1.57075	-11.3296	2
TCGA-CZ-4859	0.47152	-7.23969	2
TCGA-CJ-4904	-9.0601	10.5735	1
TCGA-CJ-4643	-10.9981	3.26711	1
TCGA-BP-4969	-1.22419	-0.336496	2
TCGA-CJ-4897	-10.2264	2.29206	1
TCGA-CJ-4634	-12.8154	3.23691	1
TCGA-BP-4963	8.40992	-7.87732	3
TCGA-B0-5697	-4.78998	-10.4998	2
TCGA-BP-4775	-13.1069	10.6481	1
TCGA-CZ-4862	-4.028	11.7108	1
TCGA-AK-3431	1.14077	3.61524	1
TCGA-BP-4784	-6.47947	1.78503	1
TCGA-CJ-6027	11.6673	-4.09581	3
TCGA-BP-4964	8.23058	-5.53947	3
TCGA-B0-5713	-5.89354	-2.29203	2
TCGA-BP-4965	-11.1188	9.68876	1
TCGA-BP-4769	-9.8665	6.58589	1
TCGA-BP-4174	0.431246	-11.2131	2
TCGA-CJ-4882	-1.74843	8.93985	1
TCGA-CJ-5682	-3.2726	7.44616	1
TCGA-BP-4774	-2.99038	-4.61342	2
TCGA-A3-3335	3.88909	-7.05737	2
TCGA-BP-4330	-12.3257	0.673936	1
TCGA-CJ-5683	11.3325	-11.6378	3
TCGA-BP-4173	-6.83452	5.22594	1
TCGA-CJ-6031	5.11525	0.276928	3
TCGA-BP-4343	10.8882	2.55962	3
TCGA-BP-5178	14.9781	-6.20577	3
TCGA-B0-5100	2.9316	4.41834	1
TCGA-CJ-4636	-0.978597	5.48241	1
TCGA-BP-4961	-5.803	10.1011	1
TCGA-CZ-4858	12.2078	-9.79479	3
TCGA-CJ-5671	6.7263	-0.104531	3
TCGA-CJ-4889	-8.61869	10.1838	1
TCGA-CJ-4886	-8.5888	0.433709	1
TCGA-BP-4176	8.23622	-1.2402	3
TCGA-CJ-4876	-12.652	12.2571	1
TCGA-CW-5580	-4.61195	-10.1245	2
TCGA-CJ-5672	-5.41306	0.598122	2
TCGA-B0-4700	13.0897	-3.21546	3
TCGA-B0-4845	-3.286	5.71122	1
TCGA-A3-3385	-2.32124	-6.20026	2
TCGA-CJ-4640	-10.619	14.1478	1
TCGA-DV-A4W0	-3.11528	0.409818	2
TCGA-CJ-4881	11.3721	-8.86154	3
TCGA-AK-3429	-9.57166	3.60755	1
TCGA-CW-5588	15.3781	1.39286	3
TCGA-CJ-5686	2.36563	-9.82591	2
TCGA-CZ-5982	-10.9578	-2.0005	2
TCGA-AK-3436	17.5555	-9.41749	3
TCGA-BP-4781	1.31394	3.27382	1
TCGA-CJ-4890	-2.67884	11.4737	1
TCGA-AK-3434	-3.97297	-1.01975	2
TCGA-B0-4834	-8.76294	18.1553	1
TCGA-CJ-4885	-6.12661	-1.29912	2
TCGA-G6-A8L7	15.1134	-7.7468	3
TCGA-B0-4945	-11.8234	11.745	1
TCGA-BP-4960	13.4028	-0.0538036	3
TCGA-BP-4765	-0.973971	-4.35983	2
TCGA-CJ-4878	-12.0239	-1.7314	2
TCGA-AK-3433	-8.24712	18.1317	1
TCGA-BP-4758	-5.51199	6.46375	1
TCGA-AK-3428	-0.884481	-8.04746	2
TCGA-CW-5587	-12.3838	1.48589	1
TCGA-CJ-4637	-14.0024	7.7663	1
TCGA-CJ-5684	7.7618	-11.4775	3
TCGA-BP-4342	-14.2436	7.89596	1
TCGA-BP-5174	4.88958	-9.19448	3
TCGA-BP-5180	13.3868	-11.4349	3
TCGA-A3-3367	-2.91137	-8.7012	2
TCGA-CW-5591	-7.22998	13.2865	1
TCGA-A3-3370	-10.9224	0.320356	1
TCGA-CJ-4874	-8.06149	-2.3433	2
TCGA-CJ-6030	1.82616	5.18227	1
TCGA-CJ-4639	-12.2739	0.662964	1
TCGA-BP-4170	-7.5248	-0.729925	2
TCGA-CJ-4875	-2.95201	7.60252	1
TCGA-BP-4760	-6.42349	-7.44803	2
TCGA-BP-4759	9.90165	-9.7071	3
TCGA-CW-5589	-2.1162	-9.45921	2
TCGA-B0-4833	-8.88982	9.60162	1
TCGA-B0-5690	-5.71018	6.18493	1
TCGA-BP-5170	12.7561	-0.224768	3
TCGA-B0-5706	12.378	2.65267	3
TCGA-CJ-4871	14.3116	2.05795	3
TCGA-CJ-5675	6.43209	-11.2599	3
TCGA-BP-4331	-1.36337	-4.72011	2
TCGA-CW-5583	-1.20652	-5.61456	2
TCGA-A3-3359	-8.44001	-2.08723	2
TCGA-CJ-6032	-9.32424	-2.97849	2
TCGA-CW-6090	6.91332	-0.185909	3
TCGA-CJ-4869	-3.71752	-12.4877	2
TCGA-AK-3427	-9.42057	18.238	1
TCGA-CJ-5676	11.7854	-0.194542	3
TCGA-B0-5698	-4.92526	-4.75405	2
TCGA-BP-4159	-0.17703	6.03512	1
TCGA-CW-5585	1.06792	-4.32245	2
TCGA-BP-4959	-2.61479	-7.04323	2
TCGA-A3-3357	2.18867	-9.56369	2
TCGA-BP-4167	11.8029	-2.72496	3
TCGA-B0-5712	2.33112	-11.044	2
TCGA-B0-5699	2.01033	-10.8024	2
TCGA-BP-4161	-4.55906	-8.17299	2
TCGA-B0-5102	-8.96389	2.1984	1
TCGA-CW-5581	3.78643	-7.29341	2
TCGA-B0-5707	-4.40461	3.34671	1
TCGA-BP-4163	9.01619	-11.8946	3
TCGA-BP-4338	16.2807	-8.89193	3
TCGA-BP-4160	3.51255	-10.0707	2
TCGA-B0-5711	-6.70314	0.429367	1
TCGA-B0-5812	-9.12453	0.646795	1
TCGA-BP-4325	-10.4008	3.77842	1
TCGA-BP-4165	-5.29703	2.81411	1
TCGA-BP-4162	-9.75416	-0.180668	1
TCGA-B0-5693	-4.5509	-1.22553	2
TCGA-B0-5709	-11.8084	10.4493	1
TCGA-CW-6093	-7.11021	3.42698	1
TCGA-CW-6088	-6.73673	3.36187	1
TCGA-AK-3425	12.8865	-11.9002	3
TCGA-BP-4158	-3.70584	5.16605	1
TCGA-B0-5691	-11.5915	3.37535	1
TCGA-B0-5705	-11.4291	0.0679826	1

## Sheet: Table S2
Table S2. The clinical features of TCGA samples
ID	OS	Status	age	grade	stage
TCGA-AS-3778	0.117808	0	35	1	1
TCGA-T7-A92I	0.975342	0	47	1	1
TCGA-EU-5904	1.50959	0	47	1	1
TCGA-A3-3326	3.11507	0	47	1	1
TCGA-A3-3320	4.13151	0	52	1	1
TCGA-B0-5690	6.59726	0	53	1	1
TCGA-A3-3323	3.03014	0	53	1	1
TCGA-A3-A6NJ	1.28219	0	57	1	1
TCGA-B4-5834	0.10411	0	59	1	1
TCGA-B8-A54K	1.28493	0	61	1	1
TCGA-BP-4165	8.32055	0	64	1	1
TCGA-CW-6093	8.61918	0	73	1	1
TCGA-DV-5568	1.0137	0	26	2	1
TCGA-DV-5569	0.972603	0	29	2	1
TCGA-A3-3349	3.79452	0	34	2	1
TCGA-DV-5574	1.98082	0	37	2	1
TCGA-B8-5546	1.38356	0	38	2	1
TCGA-CJ-4908	4.19452	0	38	2	1
TCGA-CZ-5988	1.89863	0	38	2	1
TCGA-BP-5194	1.11781	0	39	2	1
TCGA-B0-5117	1.46575	0	40	2	1
TCGA-BP-4758	6.04932	0	40	2	1
TCGA-DV-5567	2.49315	0	40	2	1
TCGA-DV-5573	3.09589	0	41	2	1
TCGA-B8-4146	1.4	0	41	2	1
TCGA-B8-5552	1.07397	0	41	2	1
TCGA-BP-4987	3.07945	0	41	2	1
TCGA-B8-5545	1.43014	0	42	2	1
TCGA-CJ-4899	4.1863	0	42	2	1
TCGA-BP-4765	5.98356	0	43	2	1
TCGA-BP-5001	3.22466	0	43	2	1
TCGA-BP-5174	6.18356	0	45	2	1
TCGA-CZ-4862	5.04932	0	46	2	1
TCGA-A3-3365	2.39178	0	46	2	1
TCGA-BP-4965	5.12603	0	46	2	1
TCGA-BP-5008	2.93425	0	46	2	1
TCGA-A3-3385	5.46027	0	46	2	1
TCGA-B0-5399	1.7863	0	46	2	1
TCGA-BP-4961	5.30137	0	47	2	1
TCGA-B0-5693	8.4274	0	47	2	1
TCGA-BP-4789	4.07945	0	48	2	1
TCGA-A3-3370	6.23014	0	48	2	1
TCGA-A3-A6NL	1.88767	0	49	2	1
TCGA-A3-3387	1.69041	0	49	2	1
TCGA-B8-A54F	1.42192	0	49	2	1
TCGA-BP-5186	1.89863	0	50	2	1
TCGA-B0-5697	5.0274	0	50	2	1
TCGA-BP-4759	6.49863	0	50	2	1
TCGA-A3-3374	3.6	0	51	2	1
TCGA-A3-3322	4.04932	0	51	2	1
TCGA-CW-5583	6.81918	0	51	2	1
TCGA-DV-5575	2.75616	0	52	2	1
TCGA-BP-4776	1.12603	0	52	2	1
TCGA-CW-5589	6.51507	0	52	2	1
TCGA-A3-3383	2.3589	0	52	2	1
TCGA-DV-A4VZ	1	0	53	2	1
TCGA-B0-5699	7.50959	0	53	2	1
TCGA-BP-5196	2.78904	0	53	2	1
TCGA-BP-5180	6.2	0	53	2	1
TCGA-BP-4991	3.87123	0	54	2	1
TCGA-A3-3380	1.55342	0	54	2	1
TCGA-BP-5187	1.11233	0	54	2	1
TCGA-BP-4964	5.10137	0	54	2	1
TCGA-BP-4775	5.04932	0	55	2	1
TCGA-EU-5906	0.564384	0	55	2	1
TCGA-BP-5170	6.60822	0	55	2	1
TCGA-BP-4782	0.969863	0	55	2	1
TCGA-BP-4999	3.46849	0	56	2	1
TCGA-B0-5121	1.51781	0	56	2	1
TCGA-B2-5633	0.980822	0	56	2	1
TCGA-B0-5710	3.99726	0	57	2	1
TCGA-BP-4774	5.16438	0	57	2	1
TCGA-BP-4801	3.07945	0	57	2	1
TCGA-A3-3358	3.58082	0	57	2	1
TCGA-AK-3460	2.60548	0	58	2	1
TCGA-BP-5181	4.09589	0	58	2	1
TCGA-MM-A84U	1.91781	0	58	2	1
TCGA-BP-4804	3.99726	0	59	2	1
TCGA-CZ-5982	5.59452	0	59	2	1
TCGA-DV-5565	3.6411	0	59	2	1
TCGA-BP-5192	1.95616	0	59	2	1
TCGA-CZ-4859	4.89589	0	59	2	1
TCGA-B8-A8YJ	1.18082	0	60	2	1
TCGA-CW-6088	8.8274	0	60	2	1
TCGA-CJ-4634	4.9863	0	60	2	1
TCGA-A3-3362	4.27123	0	60	2	1
TCGA-B2-4102	0.553425	0	61	2	1
TCGA-B0-5119	0.161644	0	61	2	1
TCGA-B0-5695	3.89041	0	61	2	1
TCGA-B4-5836	0.386301	0	61	2	1
TCGA-BP-5006	2.30137	0	61	2	1
TCGA-BP-4756	1.02466	0	62	2	1
TCGA-CJ-4905	4.09863	0	62	2	1
TCGA-B4-5378	0.479452	0	62	2	1
TCGA-BP-4769	5.13973	0	63	2	1
TCGA-BP-4969	4.91507	0	63	2	1
TCGA-AS-3777	1238	0	63	2	1
TCGA-BP-4325	8.12055	0	64	2	1
TCGA-BP-4176	5.35616	0	64	2	1
TCGA-B0-5705	10.0493	0	65	2	1
TCGA-BP-4162	8.42192	0	65	2	1
TCGA-BP-4177	4.57534	0	65	2	1
TCGA-CJ-4892	4.16712	0	65	2	1
TCGA-BP-4784	5.07945	0	67	2	1
TCGA-B8-5553	1.19178	0	67	2	1
TCGA-DV-5566	3.83014	0	67	2	1
TCGA-6D-AA2E	0.991781	0	68	2	1
TCGA-BP-4349	1.01918	0	68	2	1
TCGA-AK-3425	9.1589	0	68	2	1
TCGA-BP-4158	9.25205	0	69	2	1
TCGA-3Z-A93Z	1.05479	0	69	2	1
TCGA-BP-4760	6.46849	0	69	2	1
TCGA-A3-3319	3.09589	0	70	2	1
TCGA-B0-5110	2.99178	0	71	2	1
TCGA-B0-5702	4.39726	0	71	2	1
TCGA-AK-3461	2.33699	0	72	2	1
TCGA-AK-3434	5.71781	0	72	2	1
TCGA-B0-5120	1.35068	0	72	2	1
TCGA-MW-A4EC	1.36438	0	72	2	1
TCGA-BP-4768	1.09589	0	72	2	1
TCGA-B2-3924	1.01644	0	73	2	1
TCGA-B8-4154	0.69863	0	73	2	1
TCGA-BP-4795	1.69863	0	74	2	1
TCGA-B2-5635	0.863014	0	74	2	1
TCGA-A3-3329	4.44932	0	75	2	1
TCGA-BP-4344	4.56438	0	75	2	1
TCGA-A3-A8OV	0.931507	0	75	2	1
TCGA-BP-5195	2.05205	0	75	2	1
TCGA-B0-5700	2.96438	0	77	2	1
TCGA-CW-5588	5.52603	0	78	2	1
TCGA-A3-3328	3.79452	0	79	2	1
TCGA-B2-5636	0.726027	0	79	2	1
TCGA-A3-3359	6.86027	0	82	2	1
TCGA-CZ-4853	2.12055	0	82	2	1
TCGA-AK-3450	4.13151	0	85	2	1
TCGA-A3-3331	3.44384	0	86	2	1
TCGA-A3-3376	4.64658	1	51	2	1
TCGA-BP-4331	6.72329	1	52	2	1
TCGA-A3-3325	3.20548	1	52	2	1
TCGA-BP-4326	4.45205	1	53	2	1
TCGA-DV-5576	1.99178	1	55	2	1
TCGA-A3-3311	3.26301	1	57	2	1
TCGA-BP-4353	1.0274	1	61	2	1
TCGA-B0-5106	4.37808	1	64	2	1
TCGA-CJ-4920	0.380822	1	64	2	1
TCGA-CZ-4854	3.84658	1	68	2	1
TCGA-BP-4159	7.12603	1	70	2	1
TCGA-BP-4340	1.53973	1	70	2	1
TCGA-CZ-4865	0.454795	1	70	2	1
TCGA-B2-4098	0.139726	1	72	2	1
TCGA-BP-4170	6.41918	1	72	2	1
TCGA-BP-5168	4.00822	1	75	2	1
TCGA-B0-4945	5.87671	1	75	2	1
TCGA-BP-5173	0.169863	1	75	2	1
TCGA-BP-4790	3.04384	1	76	2	1
TCGA-BP-5176	4.35616	1	78	2	1
TCGA-BP-4763	3.47945	1	79	2	1
TCGA-B0-4839	4.49041	1	80	2	1
TCGA-B0-4833	6.53699	1	82	2	1
TCGA-B0-4823	1.24384	1	88	2	1
TCGA-B0-5104	0	1	90	2	1
TCGA-A3-3351	2.49315	0	42	2	2
TCGA-BP-5007	3.12329	0	45	2	2
TCGA-B0-5706	6.6137	0	45	2	2
TCGA-CJ-4642	4.46027	0	47	2	2
TCGA-CJ-4639	6.32329	0	49	2	2
TCGA-A3-3363	0.873973	0	50	2	2
TCGA-AK-3429	5.52603	0	54	2	2
TCGA-AK-3453	3.8274	0	58	2	2
TCGA-CZ-5985	4.46301	0	58	2	2
TCGA-BP-4962	4.89041	0	58	2	2
TCGA-B2-3923	0.991781	0	59	2	2
TCGA-CZ-5989	4.38082	0	60	2	2
TCGA-B8-A54J	1.44658	0	60	2	2
TCGA-A3-3317	4.08493	0	67	2	2
TCGA-MM-A564	1.66301	0	68	2	2
TCGA-CZ-5452	4.26301	0	69	2	2
TCGA-CZ-5463	1.8137	0	76	2	2
TCGA-AK-3447	3.33425	0	83	2	2
TCGA-CZ-5469	2.59178	1	41	2	2
TCGA-CZ-4861	1.22192	1	63	2	2
TCGA-BP-4327	0.29863	1	75	2	2
TCGA-BP-4169	1.92055	1	76	2	2
TCGA-B0-4852	3.07123	1	78	2	2
TCGA-BP-4332	3.10411	0	36	2	3
TCGA-A3-A8OW	0.884932	0	37	2	3
TCGA-CJ-4869	6.99726	0	49	2	3
TCGA-B8-4151	0.767123	0	51	2	3
TCGA-BP-4351	2.65753	0	51	2	3
TCGA-B0-5108	2.49589	0	54	2	3
TCGA-B0-4718	1.68767	0	57	2	3
TCGA-CJ-4870	4.10411	0	58	2	3
TCGA-B0-5097	1.82192	0	59	2	3
TCGA-BP-4167	7.44658	0	59	2	3
TCGA-BP-4330	5.1726	0	60	2	3
TCGA-CJ-5684	6.11233	0	61	2	3
TCGA-CW-5587	6.09863	0	62	2	3
TCGA-AK-3428	6.09041	0	62	2	3
TCGA-A3-3372	2.0137	0	64	2	3
TCGA-B4-5832	0.424658	0	65	2	3
TCGA-BP-4160	7.89315	0	67	2	3
TCGA-CZ-5466	1.87671	0	67	2	3
TCGA-B8-A54D	2.27397	0	69	2	3
TCGA-B0-5113	0.983562	0	69	2	3
TCGA-B8-4620	0.619178	0	70	2	3
TCGA-CJ-4878	5.98904	0	71	2	3
TCGA-BP-4347	3.74521	0	74	2	3
TCGA-CZ-5465	3.7726	0	76	2	3
TCGA-BP-4967	0.561644	0	76	2	3
TCGA-BP-5191	2.64932	0	79	2	3
TCGA-BP-4164	2.71781	1	51	2	3
TCGA-BP-4341	4.35342	1	67	2	3
TCGA-BP-4329	2.31507	1	75	2	3
TCGA-B0-4713	0.553425	1	76	2	3
TCGA-A3-3347	4.41096	1	76	2	3
TCGA-B0-5075	1.74521	1	77	2	3
TCGA-B0-5081	0.991781	1	79	2	3
TCGA-AK-3436	5.6	0	40	2	4
TCGA-MM-A563	591	0	41	2	4
TCGA-CW-5585	7.14795	0	51	2	4
TCGA-B4-5838	166	0	52	2	4
TCGA-CZ-5460	3.91781	0	55	2	4
TCGA-CW-5591	6.22192	0	56	2	4
TCGA-CZ-5464	4.08767	0	69	2	4
TCGA-B0-4846	3.28767	1	52	2	4
TCGA-CZ-5987	1.21918	1	60	2	4
TCGA-B0-5094	0.912329	1	62	2	4
TCGA-CZ-5454	1.97808	1	63	2	4
TCGA-B0-4845	5.4411	1	70	2	4
TCGA-B0-5707	7.74795	0	39	3	1
TCGA-BP-5000	1.54247	0	40	3	1
TCGA-BP-4975	3.92603	0	40	3	1
TCGA-BP-4968	4.78356	0	40	3	1
TCGA-CJ-4886	5.34795	0	42	3	1
TCGA-BP-4982	2.77808	0	42	3	1
TCGA-BP-4807	0.578082	0	42	3	1
TCGA-BP-4766	4.00548	0	43	3	1
TCGA-BP-4338	7.83288	0	43	3	1
TCGA-CW-5581	7.66849	0	44	3	1
TCGA-BP-5177	0.80274	0	46	3	1
TCGA-BP-4777	4.74247	0	46	3	1
TCGA-A3-A6NI	2.78904	0	47	3	1
TCGA-AK-3458	3.2	0	48	3	1
TCGA-CJ-4635	3.87945	0	48	3	1
TCGA-B8-A54I	0.410959	0	48	3	1
TCGA-BP-4998	2.55342	0	49	3	1
TCGA-BP-4959	7.28767	0	49	3	1
TCGA-CJ-4903	4.27397	0	50	3	1
TCGA-B8-A54G	0.145205	0	50	3	1
TCGA-A3-3324	3.24932	0	51	3	1
TCGA-CJ-5671	5.32329	0	51	3	1
TCGA-CZ-5984	4.08493	0	51	3	1
TCGA-BP-5004	3.08493	0	53	3	1
TCGA-B0-5812	8.11781	0	53	3	1
TCGA-B8-5549	0.531507	0	53	3	1
TCGA-A3-3373	4.4411	0	54	3	1
TCGA-BP-4994	3.58356	0	54	3	1
TCGA-BP-5184	3.10411	0	54	3	1
TCGA-CJ-6031	5.22192	0	54	3	1
TCGA-B8-A7U6	1.35616	0	54	3	1
TCGA-DV-A4W0	5.50137	0	55	3	1
TCGA-BP-5185	3.10137	0	56	3	1
TCGA-BP-5182	3.19178	0	56	3	1
TCGA-BP-4977	1.24384	0	57	3	1
TCGA-AK-3440	4.78082	0	58	3	1
TCGA-BP-4993	0.484932	0	58	3	1
TCGA-CJ-5686	5.58356	0	59	3	1
TCGA-A3-3378	1.72603	0	60	3	1
TCGA-BP-5175	2.55342	0	60	3	1
TCGA-B8-5159	0.657534	0	61	3	1
TCGA-CZ-5986	1.02192	0	61	3	1
TCGA-BP-5190	2.76986	0	61	3	1
TCGA-B8-A54E	2.49041	0	62	3	1
TCGA-B8-4148	1.03836	0	63	3	1
TCGA-B8-4621	1.18082	0	63	3	1
TCGA-BP-4963	5.02466	0	63	3	1
TCGA-B0-5691	9.4	0	66	3	1
TCGA-A3-3306	3.06849	0	67	3	1
TCGA-EU-5905	0.326027	0	67	3	1
TCGA-BP-4995	3.75616	0	68	3	1
TCGA-CW-6090	6.99178	0	68	3	1
TCGA-A3-3382	1.5726	0	69	3	1
TCGA-A3-3367	6.21918	0	72	3	1
TCGA-B0-5703	3.29589	0	73	3	1
TCGA-CJ-4874	6.25479	0	73	3	1
TCGA-BP-4161	7.52329	0	74	3	1
TCGA-BP-4986	2.15068	0	75	3	1
TCGA-CJ-4893	2.05479	0	76	3	1
TCGA-GK-A6C7	61	0	76	3	1
TCGA-B0-5698	7.07671	0	77	3	1
TCGA-BP-4976	4.47123	0	77	3	1
TCGA-BP-4781	5.69863	0	78	3	1
TCGA-CJ-5683	5.17534	0	78	3	1
TCGA-CZ-4866	4.84384	0	79	3	1
TCGA-B2-5641	0.887671	0	79	3	1
TCGA-G6-A8L7	5.84384	0	81	3	1
TCGA-B2-4099	1.02466	0	83	3	1
TCGA-AK-3454	2.39452	0	84	3	1
TCGA-BP-4762	3.67945	1	42	3	1
TCGA-B0-4834	5.72603	1	49	3	1
TCGA-B0-4824	4.53973	1	49	3	1
TCGA-BP-5009	2.99178	1	52	3	1
TCGA-B0-5088	1.54247	1	53	3	1
TCGA-B0-5098	4.33973	1	53	3	1
TCGA-A3-3313	2.0137	1	59	3	1
TCGA-G6-A8L8	2.98904	1	62	3	1
TCGA-B0-5083	2.86301	1	63	3	1
TCGA-B0-4837	3.77534	1	63	3	1
TCGA-CJ-6030	6.29863	1	65	3	1
TCGA-A3-3346	0.375342	1	68	3	1
TCGA-B0-4838	2.28493	1	69	3	1
TCGA-B0-5102	7.5726	1	74	3	1
TCGA-B0-5077	3.60822	1	77	3	1
TCGA-CJ-5672	5.40274	1	84	3	1
TCGA-BP-4960	5.95068	0	46	3	2
TCGA-BP-4173	5.1863	0	47	3	2
TCGA-AK-3456	3.13151	0	48	3	2
TCGA-AK-3451	4.05753	0	48	3	2
TCGA-BP-4174	5.14795	0	49	3	2
TCGA-B2-4101	0.515068	0	52	3	2
TCGA-CJ-4876	5.35616	0	57	3	2
TCGA-A3-3316	4.09041	0	57	3	2
TCGA-CZ-5456	4.26849	0	57	3	2
TCGA-CJ-4912	4.53973	0	61	3	2
TCGA-B2-A4SR	507	0	61	3	2
TCGA-AK-3431	5.07671	0	62	3	2
TCGA-A3-3357	7.36438	0	62	3	2
TCGA-CJ-6032	6.98082	0	63	3	2
TCGA-CJ-4643	4.91233	0	67	3	2
TCGA-B8-A54H	0.70137	0	69	3	2
TCGA-CJ-5675	6.65753	0	70	3	2
TCGA-CZ-5451	4.56986	0	74	3	2
TCGA-A3-3343	2.58904	0	79	3	2
TCGA-B0-4816	3.75616	1	49	3	2
TCGA-B0-4818	1.39726	1	68	3	2
TCGA-BP-4342	6.18082	1	79	3	2
TCGA-CZ-4864	3.60274	1	86	3	2
TCGA-BP-4797	3.03288	0	34	3	3
TCGA-BP-4971	4.07397	0	40	3	3
TCGA-CJ-4881	5.51781	0	41	3	3
TCGA-BP-4972	4.11507	0	43	3	3
TCGA-CZ-5458	4.26849	0	43	3	3
TCGA-BP-4970	1.1863	0	44	3	3
TCGA-BP-4973	3.79178	0	47	3	3
TCGA-CJ-4901	3.9726	0	47	3	3
TCGA-CJ-5676	7.05479	0	47	3	3
TCGA-B0-5711	8.03014	0	50	3	3
TCGA-CJ-4636	5.27123	0	51	3	3
TCGA-CZ-4863	4.63288	0	51	3	3
TCGA-B0-5116	1.8	0	52	3	3
TCGA-CJ-4882	5.1589	0	57	3	3
TCGA-BP-5183	3.53699	0	57	3	3
TCGA-CJ-4907	4.10685	0	58	3	3
TCGA-BP-4989	0.323288	0	58	3	3
TCGA-BP-4163	7.77808	0	60	3	3
TCGA-CJ-4902	4.16438	0	61	3	3
TCGA-B0-5709	8.53973	0	62	3	3
TCGA-BP-4345	4.15342	0	62	3	3
TCGA-CZ-5459	4.15068	0	63	3	3
TCGA-A3-3307	3.93425	0	66	3	3
TCGA-B0-5692	4.07397	0	66	3	3
TCGA-CJ-4916	3.76164	0	69	3	3
TCGA-AK-3445	3.50685	0	69	3	3
TCGA-B8-5550	1.18904	0	71	3	3
TCGA-CJ-4884	4.81918	0	72	3	3
TCGA-BP-5198	1.65205	0	72	3	3
TCGA-B8-4153	1.10959	0	74	3	3
TCGA-B0-4710	0.263014	0	75	3	3
TCGA-B0-5713	5.10959	0	75	3	3
TCGA-CJ-4897	4.95342	0	79	3	3
TCGA-BP-4803	0.558904	0	79	3	3
TCGA-EU-5907	0.347945	0	81	3	3
TCGA-CJ-4873	4.86575	0	85	3	3
TCGA-AK-3426	2.42466	1	37	3	3
TCGA-B0-4810	1.30959	1	47	3	3
TCGA-B0-4811	3.88219	1	48	3	3
TCGA-B0-4849	0.189041	1	51	3	3
TCGA-B0-4848	2.41918	1	54	3	3
TCGA-BP-4334	1.76712	1	56	3	3
TCGA-BP-4346	4.09041	1	57	3	3
TCGA-B0-4843	0.876712	1	57	3	3
TCGA-CJ-4894	2.30411	1	58	3	3
TCGA-B0-4696	2.3726	1	58	3	3
TCGA-BP-4343	5.23836	1	64	3	3
TCGA-B0-4813	0.0493151	1	68	3	3
TCGA-B0-4821	3.36986	1	68	3	3
TCGA-BP-4799	3.10411	1	70	3	3
TCGA-AK-3455	1.87123	1	71	3	3
TCGA-B0-5694	1.31507	1	71	3	3
TCGA-B0-5100	5.2411	1	72	3	3
TCGA-CW-5584	0.449315	1	74	3	3
TCGA-A3-3352	1.53699	1	74	3	3
TCGA-BP-4981	3.00548	1	75	3	3
TCGA-B0-5085	2.10959	1	76	3	3
TCGA-B0-4817	2.79178	1	81	3	3
TCGA-B0-5095	0.671233	1	81	3	3
TCGA-B0-5099	1.32877	1	88	3	3
TCGA-B0-5115	2.18356	0	43	3	4
TCGA-B2-5639	1.14247	0	46	3	4
TCGA-B8-4622	0.49589	0	57	3	4
TCGA-CJ-4904	4.90959	0	60	3	4
TCGA-CJ-4885	5.82192	0	64	3	4
TCGA-CJ-4875	6.44658	0	67	3	4
TCGA-B4-5377	1	0	68	3	4
TCGA-B0-5712	7.45753	0	68	3	4
TCGA-B0-5084	0.608219	1	33	3	4
TCGA-CJ-4868	1.76986	1	42	3	4
TCGA-CJ-5681	1.51233	1	44	3	4
TCGA-CJ-4644	0.920548	1	48	3	4
TCGA-CJ-4887	2.55342	1	48	3	4
TCGA-CW-5590	2.94521	1	51	3	4
TCGA-B0-5092	1.25753	1	53	3	4
TCGA-G6-A8L6	0.857534	1	55	3	4
TCGA-B0-4691	0.380822	1	55	3	4
TCGA-CZ-4857	3.92329	1	56	3	4
TCGA-B0-4814	0.460274	1	58	3	4
TCGA-B0-4847	2.1726	1	60	3	4
TCGA-B0-4844	0.857534	1	60	3	4
TCGA-B0-4836	3.39178	1	61	3	4
TCGA-CJ-5678	1.5726	1	62	3	4
TCGA-B0-5080	0.936986	1	63	3	4
TCGA-B0-4841	0.558904	1	63	3	4
TCGA-BP-4335	1.30137	1	65	3	4
TCGA-B0-4690	0.117808	1	65	3	4
TCGA-B8-4143	1.94247	1	66	3	4
TCGA-B0-4701	0.652055	1	66	3	4
TCGA-CW-5580	5.38082	1	73	3	4
TCGA-B0-4712	3.66301	1	76	3	4
TCGA-B0-4828	0.841096	1	79	3	4
TCGA-B0-4714	0.271233	1	81	3	4
TCGA-CZ-5462	0.852055	1	83	3	4
TCGA-CJ-4872	3.93151	0	51	4	1
TCGA-CJ-4889	5.33151	0	63	4	1
TCGA-BP-4992	1.3726	0	66	4	1
TCGA-BP-5169	0.528767	0	70	4	1
TCGA-CJ-6027	5.08219	0	77	4	1
TCGA-BP-5189	2.25205	1	60	4	1
TCGA-CJ-5689	0	1	90	4	1
TCGA-CZ-4858	5.32329	0	39	4	2
TCGA-A3-3335	5.16712	0	41	4	2
TCGA-BP-5200	2.91233	0	44	4	2
TCGA-BP-5199	3.71233	0	58	4	2
TCGA-B0-4822	3.04384	1	78	4	2
TCGA-CJ-4640	5.47397	0	49	4	3
TCGA-B8-5158	0.80274	0	56	4	3
TCGA-BP-4761	0.49863	0	57	4	3
TCGA-B0-5400	3.10137	0	59	4	3
TCGA-CZ-5457	4.23836	0	62	4	3
TCGA-B0-5701	4.74521	0	65	4	3
TCGA-BP-4983	3.87123	0	67	4	3
TCGA-B0-5696	4.73151	0	69	4	3
TCGA-CW-6097	1.56438	1	32	4	3
TCGA-CJ-4891	2.24384	1	57	4	3
TCGA-BP-4355	2.61096	1	59	4	3
TCGA-B0-4706	0.178082	1	61	4	3
TCGA-BP-5010	2.40548	1	63	4	3
TCGA-B0-4707	1.64384	1	63	4	3
TCGA-B0-4815	4.35068	1	65	4	3
TCGA-B0-5109	1.60822	1	69	4	3
TCGA-B0-4694	0.290411	1	72	4	3
TCGA-B0-4693	0.210959	1	72	4	3
TCGA-BP-4985	2.60822	1	72	4	3
TCGA-CJ-5679	1.86027	1	73	4	3
TCGA-B0-4842	4.72329	1	73	4	3
TCGA-BP-4337	0.00547945	1	76	4	3
TCGA-B0-4827	2.42466	1	77	4	3
TCGA-CZ-5467	0.2	1	86	4	3
TCGA-CJ-5682	5.1589	0	60	4	4
TCGA-BP-5201	2.60548	0	63	4	4
TCGA-CJ-4871	6.63836	0	63	4	4
TCGA-B0-5402	1.23014	0	64	4	4
TCGA-CJ-4890	5.71233	0	72	4	4
TCGA-BP-4354	2.83288	1	40	4	4
TCGA-B0-4697	1.58356	1	46	4	4
TCGA-B0-4688	0.276712	1	46	4	4
TCGA-CJ-4638	1.18082	1	46	4	4
TCGA-B0-4703	0.49863	1	51	4	4
TCGA-CJ-4637	6.10137	1	52	4	4
TCGA-CZ-5461	0.90411	1	52	4	4
TCGA-CJ-5677	2.14247	1	54	4	4
TCGA-G6-A5PC	0.663014	1	54	4	4
TCGA-CJ-6033	0.613699	1	54	4	4
TCGA-CJ-4641	4.55068	1	55	4	4
TCGA-BP-4974	0.578082	1	58	4	4
TCGA-CJ-6028	4.45205	1	58	4	4
TCGA-CJ-4888	4.29315	1	59	4	4
TCGA-BP-4787	1.31507	1	59	4	4
TCGA-DV-A4VX	4.45479	1	59	4	4
TCGA-B0-4819	0.50137	1	60	4	4
TCGA-CZ-4860	0.564384	1	60	4	4
TCGA-B0-4700	5.42466	1	60	4	4
TCGA-CW-6087	0.112329	1	61	4	4
TCGA-BP-4771	0.443836	1	62	4	4
TCGA-CJ-4895	3.28767	1	62	4	4
TCGA-CZ-5455	1.53699	1	63	4	4
TCGA-CJ-4918	0.254795	1	64	4	4
TCGA-CJ-5680	2.10411	1	65	4	4
TCGA-B0-5107	2.53973	1	65	4	4
TCGA-CJ-4900	4.69589	1	69	4	4
TCGA-BP-5178	5.23836	1	71	4	4
TCGA-BP-4770	0.90137	1	73	4	4
TCGA-B0-4699	0.30137	1	74	4	4
TCGA-BP-4352	0.942466	1	74	4	4
TCGA-BP-4798	334	1	74	4	4
TCGA-B0-4698	0.115068	1	75	4	4
TCGA-CZ-5468	0.161644	1	84	4	4
TCGA-AK-3427	7.03014	0	65	5	1
TCGA-AK-3465	1.01096	0	71	5	1
TCGA-AK-3443	3.89863	0	45	5	2
TCGA-AK-3433	6.00548	0	48	5	2
TCGA-B0-5096	0.186301	1	72	5	3

## Sheet: Table S3
Table S3. The clinical features of GEO samples
id	Status	OS	age	grade	stage
GSM733581	0	31	67	2	1
GSM733583	0	26	54	2	1
GSM733587	0	38	74	2	1
GSM733588	0	47	68	2	1
GSM733590	0	43	55	2	1
GSM733591	0	62	72	2	1
GSM733592	0	46	53	4	1
GSM733593	0	44	40	2	1
GSM733606	0	51	51	1	1
GSM733616	0	56	65	2	1
GSM733586	1	11	61	3	4
GSM733605	0	41	77	4	3
GSM733608	0	61	56	3	2
GSM733609	0	50	77	2	2
GSM733615	0	76	55	4	2
GSM733602	0	29	73	2	4
GSM733580	1	40	52	3	3
GSM733582	1	1	64	3	3
GSM733585	0	44	49	3	3
GSM733596	1	54	70	2	3
GSM733597	0	68	68	3	3
GSM733598	1	10	55	3	3
GSM733600	1	53	43	4	3
GSM733610	1	18	44	4	3
GSM733611	1	13	61	3	3
GSM733613	0	57	78	2	3
GSM733617	1	8	78	4	3
GSM733584	1	45	21	4	4
GSM733589	0	31	69	4	4
GSM733594	0	39	60	4	4
GSM733595	1	7	68	4	4
GSM733599	1	6	64	4	4
GSM733601	0	53	72	3	4
GSM733603	0	56	50	3	4
GSM733604	1	28	72	4	4
GSM733607	1	20	75	4	4
GSM733612	1	2	75	4	4
GSM733614	1	19	65	3	4
GSM733579	1	16	43	4	4

## Sheet: Table S4
Table S4. The different expression of HIF-1 related genes between group3 and group2.
GENE	logFC	FDR
TIMP1	1.38719	2.99e-36
SERPINE1	2.23705	1.09e-34
TF	4.23294	1.96e-30
EPO	2.24565	4.83e-11
IL1RL1	-1.25782	5.12e-08
TEK	-0.450421	9.09e-06
NOS2	-0.629979	0.000125827
EDN1	-0.289398	0.0249246
TFRC	0.231082	0.0566007
HMOX1	0.206375	0.0585169
VEGFA	-0.193944	0.0638801
ANGPT1	-0.0855487	0.674467
NOS3	0.00924156	0.872961
EGF	-0.377083	0.592435
NPPA	0.0117102	1
HIF1A	0.243499	0.0102941
GAPDH	0.771818	2.74e-30
SLC2A1	0.562109	1.3e-09
HK1	0.356531	4.15e-09
BCL2	-0.529066	8.72e-09
LDHA	0.275451	1.59e-05
ALDOA	0.217955	0.00364239
ENO1	-0.0926302	0.158749
PFKL	0.0536276	0.455795
CDKN1A	0.03892	0.7443
PDK1	-0.0259076	0.841539
PGK1	-0.0143534	0.868853

## Sheet: Table S5
Table S5. The aboundences of infiltrated immune cells of TCGA samples.
ID	CD4_naive	CD8_naive	Cytotoxic	Exhausted	Tr1	nTreg	iTreg	Th1	Th2	Th17	Tfh	Central_memory	NKT	MAIT	DC	Bcell	Monocyte	Macrophage	NK	Neutrophil	Gamma_delta	CD4_T	CD8_T	InfiltrationScore
TCGA-CJ-6033-11A-01R-1858-07	0.015	0.124	0.477	0.114	0.178	0.052	0.137	0.139	0.379	0.241	0.224	0.084	0.133	0.134	0.168	0.228	0.21	0.097	0.22	0.094	0.231	0	0.209	0.559
TCGA-B8-5552-11A-01R-1672-07	0.046	0.165	0.25	0.138	0.435	0.155	0.269	0.089	0.319	0.173	0.321	0.163	0.129	0.13	0.162	0.105	0.276	0.168	0.293	0.198	0	0.182	0.087	0.67
TCGA-B2-5641-11A-01R-1541-07	0.013	0.111	0.183	0.068	0.249	0	0.173	0.097	0.384	0.287	0.14	0.122	0.169	0.048	0.165	0.134	0.093	0.067	0.143	0.136	0.071	0.057	0.066	0.392
TCGA-B0-4700-11A-01R-1541-07	0.012	0.113	0.181	0.03	0.29	0.031	0.177	0.184	0.388	0.229	0.154	0.102	0.157	0.091	0.183	0.158	0.257	0.107	0.182	0.142	0.066	0.068	0.077	0.535
TCGA-B0-5701-11A-01R-1541-07	0.05	0.104	0.277	0.084	0.299	0.072	0.195	0.116	0.345	0.25	0.156	0.114	0.224	0.137	0.209	0.201	0.291	0.174	0.239	0.13	0.064	0.133	0.051	0.65
TCGA-CJ-5680-11A-01R-1541-07	0.084	0.139	0.347	0.089	0.283	0.125	0.189	0.109	0.348	0.197	0.222	0.152	0.129	0.173	0.139	0.117	0.271	0.13	0.259	0.113	0.097	0.118	0.15	0.59
TCGA-CZ-5466-11A-01R-1503-07	0.042	0.171	0.384	0.11	0.362	0.108	0.242	0.132	0.457	0.216	0.305	0.12	0.076	0.167	0.151	0.146	0.321	0.127	0.276	0.145	0.111	0.103	0.173	0.657
TCGA-B0-4712-11A-02R-1503-07	0.004	0.144	0.254	0.053	0.22	0.039	0.167	0.168	0.403	0.24	0.101	0.136	0.16	0.005	0.156	0.116	0.088	0.066	0.165	0.127	0.051	0.031	0.101	0.388
TCGA-CJ-5676-11A-01R-1541-07	0.056	0.147	0.317	0.092	0.308	0.127	0.214	0.119	0.47	0.211	0.282	0.152	0.137	0.197	0.125	0.17	0.334	0.126	0.273	0.136	0.099	0.128	0.135	0.65
TCGA-CJ-5677-11A-01R-1541-07	0.033	0.128	0.246	0.02	0.257	0.016	0.184	0.145	0.399	0.25	0.172	0.109	0.134	0.067	0.168	0.14	0.252	0.104	0.194	0.178	0.073	0.064	0.098	0.546
TCGA-CZ-5470-11A-01R-1503-07	0.013	0.144	0.339	0.151	0.248	0.018	0.166	0.113	0.415	0.222	0.269	0.113	0.224	0.183	0.156	0.163	0.176	0.103	0.165	0.11	0.132	0.041	0.175	0.496
TCGA-CW-6090-11A-01R-1672-07	0.016	0.148	0.186	0	0.233	0	0.172	0.193	0.421	0.235	0.106	0.113	0.099	0.039	0.172	0.105	0.182	0.099	0.128	0.203	0.043	0.082	0.032	0.457
TCGA-B8-5549-11A-01R-1541-07	0.005	0.095	0.135	0.086	0.288	0.01	0.185	0.119	0.366	0.251	0.085	0.123	0.144	0.035	0.162	0.131	0.088	0.09	0.115	0.245	0.021	0.045	0.028	0.411
TCGA-CZ-5987-11A-01R-1672-07	0.063	0.12	0.444	0.115	0.396	0.187	0.242	0.135	0.424	0.132	0.312	0.158	0.198	0.194	0.144	0.178	0.337	0.137	0.279	0.171	0.158	0.152	0.132	0.697
TCGA-B0-5696-11A-01R-1541-07	0.019	0.152	0.277	0.071	0.252	0.043	0.178	0.149	0.441	0.231	0.115	0.108	0.142	0.129	0.144	0.115	0.275	0.121	0.188	0.152	0.081	0.079	0.118	0.543
TCGA-CJ-5672-11A-01R-1541-07	0	0.121	0.199	0.072	0.214	0	0.153	0.149	0.376	0.279	0.122	0.103	0.216	0.08	0.165	0.143	0.159	0.088	0.136	0.146	0.067	0.017	0.074	0.423
TCGA-CJ-5681-11A-01R-1541-07	0.003	0.197	0.256	0.141	0.242	0.059	0.179	0.15	0.346	0.234	0.191	0.11	0.123	0.141	0.134	0.093	0.219	0.07	0.155	0.156	0.043	0.066	0.106	0.455
TCGA-B0-5711-11A-01R-1672-07	0.017	0.116	0.259	0.026	0.191	0	0.15	0.153	0.408	0.254	0.144	0.103	0.149	0.095	0.187	0.135	0.187	0.123	0.185	0.137	0.104	0.049	0.105	0.505
TCGA-CZ-5453-11A-01R-1503-07	0.003	0.126	0.227	0.151	0.281	0.029	0.184	0.128	0.406	0.236	0.198	0.117	0.167	0.111	0.178	0.142	0.161	0.114	0.149	0.115	0.092	0.039	0.105	0.456
TCGA-CZ-5988-11A-01R-1672-07	0.019	0.12	0.127	0	0.238	0	0.168	0.199	0.388	0.247	0.106	0.113	0.149	0.063	0.147	0.131	0.221	0.106	0.135	0.193	0.041	0.079	0.033	0.476
TCGA-CW-5584-11A-01R-1541-07	0.087	0.15	0.412	0.12	0.379	0.171	0.265	0.12	0.382	0.187	0.339	0.147	0.091	0.19	0.187	0.15	0.265	0.146	0.337	0.077	0.132	0.16	0.167	0.678
TCGA-B0-5703-11A-01R-1541-07	0	0.139	0.321	0.116	0.185	0	0.106	0.132	0.4	0.216	0.171	0.092	0.232	0.127	0.161	0.17	0.253	0.076	0.181	0.182	0.128	0.024	0.131	0.536
TCGA-CJ-5678-11A-01R-1541-07	0.049	0.153	0.403	0.134	0.303	0.069	0.202	0.143	0.466	0.156	0.234	0.131	0.129	0.273	0.159	0.141	0.254	0.088	0.262	0.138	0.111	0.103	0.16	0.594
TCGA-B0-5694-11A-01R-1541-07	0.053	0.121	0.362	0.09	0.331	0.1	0.22	0.143	0.36	0.198	0.265	0.104	0.107	0.178	0.179	0.159	0.313	0.122	0.305	0.144	0.113	0.101	0.129	0.661
TCGA-CZ-5989-11A-01R-1672-07	0.051	0.109	0.233	0.116	0.323	0.084	0.227	0.097	0.353	0.2	0.268	0.108	0.122	0.147	0.195	0.086	0.166	0.173	0.222	0.088	0.075	0.068	0.11	0.505
TCGA-CZ-5451-11A-01R-1503-07	0.012	0.122	0.179	0	0.228	0.006	0.149	0.189	0.406	0.251	0.097	0.115	0.153	0.046	0.176	0.113	0.229	0.108	0.139	0.199	0.044	0.083	0.007	0.48
TCGA-CZ-5986-11A-01R-1672-07	0.018	0.112	0.146	0.044	0.265	0	0.181	0.166	0.387	0.247	0.145	0.103	0.163	0.072	0.178	0.133	0.208	0.105	0.165	0.155	0.056	0.073	0.063	0.492
TCGA-CZ-5462-11A-01R-1503-07	0.007	0.095	0.281	0.077	0.244	0	0.162	0.147	0.425	0.205	0.209	0.11	0.123	0.049	0.176	0.109	0.122	0.165	0.181	0.108	0.141	0.034	0.128	0.466
TCGA-CZ-4864-11A-01R-1503-07	0.021	0.139	0.281	0.048	0.219	0.084	0.155	0.184	0.425	0.24	0.08	0.105	0.151	0.063	0.132	0.154	0.302	0.137	0.185	0.155	0.097	0.056	0.104	0.558
TCGA-CZ-5454-11A-01R-1503-07	0.026	0.093	0.214	0.096	0.22	0.026	0.156	0.18	0.385	0.223	0.124	0.135	0.161	0.109	0.146	0.145	0.11	0.08	0.151	0.136	0.067	0.044	0.076	0.404
TCGA-CZ-5458-11A-01R-1503-07	0.011	0.124	0.173	0.103	0.232	0	0.15	0.144	0.379	0.215	0.153	0.126	0.17	0.059	0.132	0.124	0.095	0.045	0.118	0.172	0.072	0.06	0.078	0.376
TCGA-CZ-5461-11A-01R-1503-07	0	0.115	0.256	0.038	0.265	0.037	0.16	0.188	0.431	0.211	0.124	0.099	0.132	0.081	0.171	0.13	0.233	0.119	0.169	0.17	0.108	0.046	0.056	0.498
TCGA-A3-3358-11A-01R-1541-07	0	0.138	0.307	0.048	0.175	0	0.122	0.155	0.429	0.222	0.154	0.094	0.189	0.12	0.15	0.154	0.281	0.156	0.183	0.2	0.135	0.055	0.123	0.593
TCGA-CW-5587-11A-01R-1541-07	0	0.158	0.256	0.052	0.229	0.008	0.153	0.181	0.393	0.21	0.13	0.092	0.11	0.112	0.171	0.121	0.209	0.143	0.18	0.148	0.088	0.048	0.102	0.511
TCGA-B0-5712-11A-01R-1672-07	0.095	0.133	0.406	0.159	0.329	0.158	0.237	0.108	0.416	0.14	0.328	0.172	0.247	0.243	0.131	0.252	0.315	0.09	0.282	0.074	0.103	0.19	0.154	0.678
TCGA-B0-5691-11A-01R-1541-07	0.068	0.184	0.298	0.115	0.444	0.172	0.274	0.142	0.454	0.176	0.291	0.152	0.14	0.242	0.152	0.139	0.317	0.132	0.292	0.128	0.062	0.186	0.138	0.676
TCGA-CW-5585-11A-01R-1541-07	0.036	0.094	0.165	0.007	0.238	0.042	0.17	0.15	0.415	0.224	0.192	0.125	0.11	0.074	0.161	0.139	0.27	0.13	0.168	0.137	0.061	0.084	0.063	0.525
TCGA-CW-5580-11A-02R-1672-07	0.023	0.131	0.223	0.125	0.251	0.045	0.162	0.16	0.383	0.242	0.143	0.127	0.137	0.168	0.183	0.119	0.187	0.137	0.179	0.119	0.098	0.055	0.106	0.494
TCGA-CZ-5468-11A-01R-1503-07	0.006	0.104	0.325	0.095	0.265	0.011	0.176	0.138	0.361	0.249	0.207	0.115	0.16	0.085	0.182	0.136	0.143	0.092	0.176	0.106	0.126	0.027	0.13	0.451
TCGA-CZ-5982-11A-01R-1672-07	0.007	0.122	0.121	0	0.233	0	0.141	0.164	0.403	0.266	0.079	0.128	0.117	0.058	0.139	0.124	0.151	0.082	0.109	0.234	0.045	0.079	0	0.418
TCGA-CJ-5689-11A-01R-1541-07	0.04	0.138	0.366	0.146	0.369	0.145	0.236	0.14	0.388	0.178	0.224	0.139	0.265	0.261	0.145	0.202	0.25	0.09	0.275	0.116	0.112	0.102	0.151	0.606
TCGA-CJ-5679-11A-01R-1541-07	0.05	0.139	0.386	0.106	0.377	0.101	0.227	0.132	0.426	0.168	0.26	0.148	0.096	0.223	0.167	0.128	0.287	0.083	0.278	0.117	0.1	0.113	0.164	0.609
TCGA-CW-5589-11A-01R-1541-07	0.043	0.095	0.206	0.008	0.252	0.024	0.167	0.177	0.429	0.248	0.119	0.125	0.138	0.031	0.157	0.11	0.284	0.138	0.203	0.18	0.066	0.06	0.067	0.546
TCGA-CZ-5463-11A-01R-1503-07	0	0.117	0.298	0.068	0.248	0.08	0.152	0.14	0.422	0.233	0.118	0.097	0.138	0.088	0.175	0.131	0.212	0.147	0.215	0.137	0.108	0.036	0.122	0.535
TCGA-CZ-4863-11A-01R-1503-07	0	0.192	0.165	0.092	0.263	0	0.189	0.107	0.336	0.215	0.085	0.08	0.152	0.031	0.177	0.134	0.129	0.105	0.112	0.174	0.011	0.065	0.035	0.424
TCGA-B0-5706-11A-01R-1541-07	0.012	0.108	0.205	0.14	0.216	0	0.158	0.139	0.402	0.237	0.167	0.121	0.218	0.145	0.138	0.16	0.126	0.044	0.122	0.148	0.074	0.045	0.094	0.4
TCGA-CZ-5456-11A-02R-1503-07	0	0.117	0.21	0.092	0.191	0	0.144	0.15	0.373	0.225	0.157	0.099	0.141	0.066	0.157	0.127	0.072	0.065	0.101	0.137	0.105	0.033	0.079	0.351
TCGA-B8-4622-11A-01R-1758-07	0.061	0.165	0.404	0.14	0.345	0.202	0.254	0.156	0.497	0.107	0.327	0.156	0.18	0.239	0.11	0.191	0.354	0.103	0.291	0.116	0.132	0.176	0.191	0.698
TCGA-CZ-5469-11A-01R-1503-07	0	0.159	0.186	0.098	0.288	0.029	0.18	0.177	0.381	0.266	0.136	0.127	0.159	0.114	0.141	0.131	0.061	0.053	0.109	0.179	0.029	0.035	0.07	0.355
TCGA-B0-5697-11A-01R-1541-07	0.016	0.141	0.156	0.028	0.253	0	0.157	0.183	0.379	0.226	0.114	0.116	0.145	0.052	0.175	0.111	0.165	0.057	0.11	0.168	0.037	0.064	0.035	0.403
TCGA-B0-5690-11A-01R-1541-07	0	0.124	0.153	0.037	0.194	0	0.141	0.147	0.409	0.241	0.112	0.104	0.188	0.028	0.169	0.156	0.19	0.108	0.149	0.156	0.057	0.047	0.061	0.472
TCGA-B8-4619-11A-01R-1758-07	0.06	0.16	0.376	0.137	0.347	0.169	0.247	0.184	0.475	0.165	0.297	0.161	0.08	0.253	0.117	0.142	0.33	0.11	0.192	0.13	0.151	0.158	0.143	0.602
TCGA-B8-4620-11A-01R-1758-07	0.065	0.158	0.385	0.24	0.513	0.27	0.32	0.197	0.435	0.14	0.379	0.185	0.214	0.279	0.172	0.177	0.307	0.113	0.318	0.083	0.105	0.24	0.197	0.732
TCGA-A3-3387-11A-01R-1541-07	0.006	0.118	0.179	0	0.211	0.023	0.132	0.154	0.408	0.215	0.071	0.103	0.109	0.111	0.139	0.173	0.273	0.133	0.115	0.279	0.052	0.072	0.016	0.546
TCGA-B0-5709-11A-01R-1541-07	0.033	0.12	0.259	0.049	0.238	0.036	0.178	0.15	0.437	0.237	0.121	0.112	0.092	0.077	0.139	0.119	0.287	0.133	0.239	0.186	0.075	0.082	0.091	0.582
TCGA-CZ-5457-11A-01R-1503-07	0	0.092	0.241	0.079	0.239	0.044	0.177	0.127	0.352	0.247	0.163	0.108	0.142	0.076	0.183	0.104	0.135	0.141	0.162	0.112	0.101	0.028	0.107	0.442
TCGA-CZ-5455-11A-01R-1503-07	0	0.125	0.149	0.087	0.235	0	0.159	0.181	0.367	0.249	0.102	0.085	0.159	0.069	0.169	0.129	0.115	0.116	0.116	0.151	0.037	0.021	0.049	0.394
TCGA-CZ-5452-11A-01R-1503-07	0.007	0.138	0.201	0.096	0.238	0	0.166	0.143	0.411	0.244	0.16	0.107	0.148	0.061	0.163	0.125	0.086	0.07	0.114	0.177	0.065	0.027	0.09	0.388
TCGA-CZ-5465-11A-01R-1503-07	0.005	0.132	0.207	0.079	0.248	0	0.167	0.138	0.392	0.241	0.151	0.12	0.164	0.024	0.162	0.116	0.124	0.098	0.132	0.14	0.045	0.034	0.079	0.403
TCGA-B0-5402-11A-01R-1503-07	0.065	0.125	0.429	0.146	0.334	0.108	0.201	0.122	0.459	0.13	0.284	0.134	0.19	0.25	0.162	0.199	0.35	0.096	0.275	0.126	0.137	0.151	0.138	0.682
TCGA-B0-5699-11A-01R-1541-07	0	0.105	0.205	0	0.219	0	0.159	0.167	0.344	0.232	0.077	0.094	0.178	0.063	0.167	0.146	0.241	0.101	0.137	0.2	0.063	0.075	0.04	0.504
TCGA-B2-5636-11A-01R-1541-07	0.072	0.139	0.231	0.078	0.339	0.105	0.24	0.148	0.368	0.26	0.24	0.138	0.175	0.141	0.169	0.141	0.291	0.126	0.286	0.148	0.045	0.131	0.092	0.63
TCGA-CW-6087-11A-01R-1672-07	0.02	0.108	0.16	0.035	0.196	0	0.125	0.177	0.399	0.246	0.095	0.11	0.139	0.001	0.19	0.133	0.191	0.154	0.174	0.173	0.073	0.033	0.071	0.51
TCGA-CW-5591-11A-01R-1541-07	0.007	0.13	0.415	0.185	0.308	0.233	0.251	0.127	0.207	0.222	0.396	0.138	0.211	0.226	0.226	0.109	0.251	0.15	0.258	0.186	0.242	0.165	0.219	0.713
TCGA-CZ-4865-11A-01R-1503-07	0	0.157	0.226	0.136	0.25	0.047	0.183	0.111	0.385	0.259	0.149	0.094	0.178	0.084	0.177	0.136	0.154	0.136	0.15	0.101	0.06	0.044	0.095	0.452
TCGA-CZ-5467-11A-01R-1503-07	0	0.098	0.236	0.051	0.225	0.028	0.137	0.197	0.378	0.2	0.091	0.091	0.152	0.113	0.159	0.13	0.137	0.121	0.121	0.197	0.121	0.014	0.097	0.444
TCGA-B0-5705-11A-01R-1541-07	0.04	0.137	0.195	0.081	0.254	0.025	0.171	0.156	0.39	0.273	0.158	0.118	0.115	0.103	0.187	0.118	0.229	0.134	0.207	0.145	0.039	0.076	0.087	0.539
TCGA-CZ-5985-11A-01R-1672-07	0	0.134	0.149	0	0.206	0	0.14	0.222	0.409	0.243	0.055	0.099	0.129	0	0.144	0.137	0.232	0.11	0.111	0.221	0.062	0.065	0.03	0.478
TCGA-CW-5581-11A-01R-1541-07	0.023	0.137	0.25	0.019	0.253	0	0.168	0.182	0.405	0.24	0.147	0.115	0.101	0.079	0.166	0.11	0.206	0.1	0.145	0.185	0.091	0.08	0.093	0.494
TCGA-CW-6088-11A-01R-1672-07	0.005	0.114	0.172	0.066	0.251	0	0.179	0.119	0.374	0.289	0.133	0.121	0.177	0.085	0.155	0.139	0.115	0.092	0.12	0.153	0.033	0.043	0.056	0.397
TCGA-CJ-6030-11A-01R-1672-07	0.063	0.155	0.328	0.137	0.37	0.126	0.236	0.18	0.439	0.216	0.268	0.148	0.128	0.253	0.146	0.127	0.248	0.099	0.227	0.147	0.064	0.146	0.134	0.58
TCGA-CZ-5984-11A-01R-1672-07	0.056	0.115	0.167	0.016	0.255	0.001	0.174	0.139	0.393	0.188	0.126	0.124	0.161	0.13	0.167	0.142	0.246	0.123	0.179	0.169	0.035	0.099	0.018	0.52
TCGA-CZ-4859-01A-02R-1426-07	0.001	0.132	0.338	0.098	0.233	0.085	0.174	0.148	0.232	0.202	0.211	0.161	0.181	0.238	0.085	0.155	0.163	0.127	0.148	0.167	0.25	0.071	0.229	0.521
TCGA-CW-5587-01A-01R-1541-07	0.013	0.148	0.444	0.314	0.432	0.395	0.348	0.181	0.41	0.146	0.372	0.144	0.124	0.277	0.181	0.038	0.212	0.132	0.262	0.121	0.285	0.13	0.288	0.621
TCGA-BP-4332-01A-01R-1289-07	0.05	0.18	0.355	0.146	0.245	0.136	0.153	0.055	0.366	0.279	0.232	0.137	0.166	0.264	0.085	0.213	0.235	0.178	0.169	0.105	0.214	0.093	0.236	0.598
TCGA-CJ-4643-01A-02R-1325-07	0.073	0.176	0.406	0.201	0.426	0.263	0.289	0.185	0.292	0.212	0.302	0.18	0.218	0.276	0.065	0.126	0.191	0.154	0.2	0.168	0.234	0.248	0.225	0.626
TCGA-B0-4817-01A-01R-1277-07	0	0.132	0.484	0.156	0.223	0.208	0.156	0.172	0.316	0.167	0.173	0.029	0.035	0.141	0.186	0.108	0.192	0.163	0.229	0.543	0.233	0.107	0.141	0.76
TCGA-BP-4964-01A-01R-1334-07	0.084	0.177	0.403	0.212	0.413	0.234	0.266	0.185	0.245	0.162	0.353	0.19	0.116	0.349	0.063	0.07	0.186	0.173	0.236	0.113	0.232	0.221	0.247	0.596
TCGA-B0-5402-01A-01R-1503-07	0.054	0.141	0.395	0.181	0.307	0.161	0.214	0.184	0.251	0.281	0.276	0.173	0.054	0.258	0.074	0.096	0.184	0.126	0.154	0.184	0.265	0.17	0.223	0.552
TCGA-CJ-4891-01A-01R-1305-07	0	0.167	0.421	0.286	0.229	0.314	0.169	0.201	0.194	0.231	0.188	0.056	0.119	0.2	0.186	0.07	0.282	0.255	0.238	0.231	0.175	0.076	0.181	0.691
TCGA-B0-4690-01A-01R-1277-07	0.032	0.134	0.372	0.327	0.356	0.436	0.29	0.232	0.271	0.146	0.285	0.111	0.201	0.258	0.199	0.108	0.212	0.197	0.282	0.163	0.21	0.191	0.268	0.738
TCGA-B0-4815-01A-01R-1503-07	0.086	0.154	0.375	0.419	0.408	0.448	0.351	0.211	0.26	0.101	0.469	0.139	0.309	0.25	0.169	0.109	0.241	0.107	0.265	0.09	0.272	0.238	0.342	0.711
TCGA-B2-5635-01A-01R-A277-07	0.046	0.219	0.402	0.216	0.471	0.244	0.366	0.151	0.2	0.233	0.309	0.229	0.04	0.221	0.064	0.07	0.127	0.191	0.183	0.158	0.18	0.173	0.287	0.571
TCGA-A3-3328-01A-01R-0864-07	0.013	0.101	0.251	0.031	0.129	0	0.082	0.223	0.079	0.167	0	0.118	0.115	0	0.034	0.081	0.098	0.124	0.245	0.261	0.104	0.085	0.074	0.457
TCGA-CJ-4872-01A-01R-1305-07	0.095	0.169	0.379	0.253	0.353	0.31	0.258	0.185	0.315	0.172	0.408	0.177	0.219	0.377	0.096	0.085	0.237	0.091	0.239	0.137	0.292	0.267	0.235	0.632
TCGA-B8-A54K-01A-11R-A33J-07	0.028	0.095	0.387	0.032	0.193	0	0.087	0.101	0.297	0.322	0.062	0.171	0.191	0.176	0.149	0.165	0.163	0.062	0.151	0.135	0.185	0.081	0.165	0.489
TCGA-CJ-4873-01A-01R-1305-07	0.093	0.101	0.39	0.324	0.344	0.42	0.272	0.186	0.32	0.081	0.414	0.153	0.248	0.258	0.168	0.068	0.217	0.22	0.3	0.09	0.264	0.223	0.276	0.711
TCGA-G6-A8L7-01A-11R-A37O-07	0.015	0.087	0.474	0.389	0.192	0.227	0.171	0.319	0.052	0.091	0.336	0.101	0.093	0.213	0.05	0.019	0.171	0.142	0.106	0.095	0.334	0.053	0.252	0.405
TCGA-CZ-5467-01A-01R-1503-07	0.044	0.07	0.294	0.121	0.249	0.18	0.183	0.072	0.253	0.217	0.212	0.195	0.215	0.296	0.081	0.132	0.165	0.138	0.147	0.209	0.2	0.131	0.208	0.551
TCGA-B2-5641-01A-01R-1541-07	0.016	0.135	0.396	0.365	0.43	0.438	0.356	0.192	0.292	0.162	0.383	0.119	0.077	0.2	0.171	0.142	0.138	0.149	0.175	0.116	0.25	0.097	0.307	0.59
TCGA-CJ-4882-01A-02R-1426-07	0.113	0.17	0.405	0.346	0.461	0.43	0.359	0.155	0.28	0.128	0.432	0.173	0.238	0.348	0.098	0.211	0.218	0.07	0.317	0.098	0.236	0.371	0.261	0.749
TCGA-B8-A54G-01A-11R-A266-07	0.088	0.112	0.353	0.391	0.456	0.451	0.392	0.25	0.379	0.061	0.468	0.184	0.099	0.219	0.16	0.01	0.078	0.166	0.194	0.085	0.26	0.202	0.299	0.544
TCGA-BP-4961-01A-01R-1334-07	0.093	0.132	0.383	0.141	0.262	0.177	0.187	0.072	0.178	0.262	0.243	0.186	0.147	0.259	0.069	0.134	0.187	0.128	0.182	0.175	0.204	0.181	0.175	0.56
TCGA-B0-5698-01A-11R-1672-07	0.047	0.164	0.352	0.253	0.434	0.406	0.357	0.233	0.278	0.134	0.295	0.17	0.17	0.327	0.117	0.099	0.131	0.19	0.188	0.238	0.214	0.235	0.225	0.648
TCGA-BP-5199-01A-01R-1426-07	0.068	0.193	0.394	0.38	0.451	0.454	0.349	0.202	0.347	0.091	0.499	0.162	0.219	0.331	0.111	0.076	0.163	0.1	0.201	0.017	0.266	0.255	0.308	0.56
TCGA-CW-6093-01A-11R-1672-07	0.074	0.114	0.347	0.059	0.208	0.044	0.147	0.093	0.1	0.204	0.273	0.141	0.138	0.164	0.069	0.106	0.188	0.173	0.212	0.225	0.263	0.085	0.181	0.564
TCGA-B0-4700-01A-02R-1541-07	0.072	0.103	0.398	0.418	0.342	0.469	0.315	0.236	0.274	0.078	0.512	0.134	0.182	0.307	0.155	0.094	0.184	0.115	0.263	0.059	0.301	0.223	0.287	0.628
TCGA-AK-3460-01A-02R-1277-07	0.021	0.174	0.381	0.157	0.268	0.154	0.175	0.075	0.45	0.227	0.316	0.154	0.126	0.265	0.085	0.114	0.205	0.163	0.169	0.167	0.245	0.124	0.273	0.592
TCGA-AK-3458-01A-01R-1503-07	0.029	0.084	0.486	0.196	0.373	0.284	0.24	0.239	0.33	0.171	0.348	0.181	0.088	0.306	0.031	0.133	0.227	0.102	0.206	0.18	0.342	0.176	0.26	0.6
TCGA-CZ-5984-01A-11R-1672-07	0.064	0.165	0.353	0.214	0.407	0.36	0.323	0.217	0.114	0.126	0.424	0.222	0.173	0.348	0.165	0.062	0.218	0.142	0.217	0.165	0.139	0.266	0.196	0.652
TCGA-A3-3324-01A-02R-1325-07	0.073	0.186	0.361	0.255	0.292	0.258	0.227	0.119	0.34	0.211	0.32	0.17	0.177	0.271	0.084	0.101	0.153	0.187	0.168	0.145	0.22	0.173	0.277	0.587
TCGA-CJ-4912-01A-01R-1426-07	0.06	0.094	0.402	0.209	0.216	0.204	0.148	0.085	0.165	0.277	0.327	0.135	0.081	0.288	0.125	0.099	0.171	0.171	0.095	0.124	0.175	0.156	0.229	0.533
TCGA-CZ-5453-01A-01R-1503-07	0	0.081	0.179	0.031	0.184	0.01	0.102	0.145	0.102	0.138	0.082	0.124	0.161	0.116	0.074	0.138	0.119	0.224	0.121	0.231	0.226	0.036	0.144	0.495
TCGA-A3-3378-01A-02R-1325-07	0.017	0.232	0.399	0.339	0.404	0.439	0.33	0.163	0.246	0.198	0.318	0.128	0.198	0.138	0.13	0.036	0.173	0.178	0.288	0.293	0.159	0.172	0.257	0.695
TCGA-A3-3343-01A-01R-0864-07	0.066	0.133	0.429	0.173	0.454	0.299	0.292	0.196	0.355	0.142	0.302	0.189	0.168	0.348	0.082	0.094	0.208	0.152	0.23	0.169	0.265	0.267	0.238	0.656
TCGA-CJ-4887-01A-01R-1305-07	0.026	0.143	0.335	0.382	0.344	0.365	0.265	0.216	0.377	0.117	0.413	0.141	0.134	0.294	0.155	0.081	0.146	0.149	0.216	0.103	0.305	0.152	0.316	0.6
TCGA-DV-5574-01A-01R-1541-07	0.056	0.119	0.418	0.273	0.256	0.227	0.18	0.074	0.316	0.078	0.385	0.14	0.256	0.302	0.172	0.165	0.32	0.145	0.302	0.111	0.258	0.214	0.26	0.769
TCGA-CJ-4920-01A-01R-1426-07	0.091	0.098	0.387	0.191	0.339	0.211	0.227	0.146	0.096	0.211	0.261	0.162	0.172	0.291	0.089	0.097	0.171	0.159	0.223	0.165	0.229	0.248	0.15	0.593
TCGA-BP-5177-01A-01R-1426-07	0.055	0.132	0.388	0.203	0.185	0.135	0.128	0.134	0.419	0.201	0.239	0.13	0.214	0.278	0.084	0.158	0.164	0.067	0.2	0.087	0.294	0.108	0.26	0.513
TCGA-B0-4842-01A-02R-1420-07	0.029	0.082	0.403	0.339	0.197	0.429	0.23	0.182	0.267	0.186	0.284	0.091	0.137	0.225	0.171	0.056	0.162	0.238	0.267	0.165	0.271	0.084	0.27	0.643
TCGA-BP-4355-01A-01R-1289-07	0.078	0.152	0.242	0.159	0.224	0.123	0.143	0.073	0.387	0.235	0.133	0.142	0.224	0.233	0.088	0.172	0.153	0.13	0.124	0.183	0.176	0.148	0.152	0.523
TCGA-A3-3359-01A-01R-0864-07	0.064	0.162	0.395	0.322	0.451	0.317	0.31	0.155	0.309	0.171	0.301	0.176	0.166	0.274	0.115	0.118	0.189	0.113	0.193	0.17	0.297	0.209	0.272	0.628
TCGA-AK-3433-01A-02R-1277-07	0.026	0.069	0.341	0	0.17	0.07	0.148	0.207	0.311	0.141	0.072	0.125	0.053	0.035	0.086	0.142	0.078	0.174	0.256	0.205	0.09	0.07	0.123	0.517
TCGA-B0-4827-01A-02R-1420-07	0	0.173	0.436	0.273	0.256	0.293	0.23	0.139	0.31	0.188	0.284	0.091	0.235	0.254	0.181	0.168	0.278	0.146	0.368	0.093	0.205	0.171	0.252	0.755
TCGA-B2-A4SR-01A-11R-A266-07	0.07	0.214	0.401	0.249	0.447	0.288	0.295	0.164	0.286	0.195	0.313	0.2	0.224	0.347	0.094	0.093	0.192	0.136	0.246	0.13	0.154	0.24	0.218	0.614
TCGA-CJ-4874-01A-01R-1305-07	0.022	0.143	0.403	0.297	0.334	0.284	0.256	0.176	0.379	0.097	0.382	0.147	0.071	0.219	0.141	0.057	0.163	0.132	0.206	0.14	0.316	0.164	0.303	0.595
TCGA-B0-4699-01A-01R-1277-07	0.002	0.191	0.412	0.374	0.43	0.372	0.318	0.245	0.349	0.081	0.384	0.107	0.082	0.212	0.217	0.043	0.079	0.151	0.265	0.131	0.292	0.136	0.26	0.583
TCGA-B8-5550-01A-01R-1541-07	0.017	0.136	0.35	0.204	0.249	0.27	0.215	0.077	0.246	0.231	0.215	0.107	0.259	0.269	0.163	0.117	0.269	0.173	0.282	0.142	0.163	0.182	0.192	0.692
TCGA-A3-A8OW-01A-11R-A37O-07	0.064	0.169	0.384	0.295	0.336	0.246	0.237	0.127	0.306	0.172	0.258	0.176	0.17	0.29	0.072	0.127	0.139	0.1	0.152	0.174	0.257	0.186	0.231	0.537
TCGA-B2-3923-01A-02R-1325-07	0.026	0.129	0.324	0	0.171	0.114	0.15	0.205	0.251	0.108	0.166	0.121	0.101	0.063	0.145	0.105	0.165	0.215	0.206	0.165	0.09	0.103	0.115	0.555
TCGA-BP-4967-01A-01R-1334-07	0.029	0.189	0.39	0.151	0.22	0.152	0.163	0.081	0.105	0.136	0.264	0.137	0.162	0.222	0.163	0.164	0.204	0.153	0.204	0.164	0.167	0.14	0.233	0.649
TCGA-BP-5201-01A-01R-1426-07	0.036	0.138	0.353	0.392	0.417	0.443	0.357	0.214	0.373	0.196	0.411	0.15	0.098	0.268	0.087	0.097	0.089	0.105	0.165	0.084	0.32	0.194	0.317	0.518
TCGA-AK-3440-01A-02R-1277-07	0.053	0.055	0.183	0.063	0.216	0.044	0.149	0.254	0.058	0.212	0.134	0.147	0.025	0.015	0.071	0.125	0.128	0.144	0.18	0.207	0.105	0.116	0.051	0.466
TCGA-A3-3365-01A-01R-0864-07	0.064	0.16	0.453	0.232	0.401	0.222	0.258	0.154	0.42	0.12	0.347	0.14	0.152	0.29	0.042	0.144	0.284	0.12	0.284	0.135	0.239	0.233	0.213	0.663
TCGA-DV-5569-01A-01R-1541-07	0.022	0.138	0.472	0.199	0.335	0.225	0.194	0.113	0.31	0.198	0.249	0.138	0.094	0.262	0.118	0.111	0.212	0.153	0.249	0.181	0.251	0.132	0.199	0.617
TCGA-BP-4974-01A-01R-1334-07	0.128	0.187	0.335	0.232	0.364	0.228	0.237	0.144	0.283	0.212	0.307	0.188	0.206	0.275	0.028	0.143	0.177	0.09	0.171	0.146	0.199	0.253	0.179	0.541
TCGA-CW-5584-01A-01R-1541-07	0.003	0.149	0.454	0.179	0.297	0.232	0.203	0.159	0.163	0.236	0.189	0.115	0.14	0.241	0.136	0.108	0.231	0.205	0.247	0.185	0.163	0.077	0.174	0.621
TCGA-B4-5838-01A-11R-1672-07	0.049	0.155	0.33	0.186	0.205	0.179	0.174	0.148	0.34	0.261	0.185	0.14	0.201	0.223	0.058	0.128	0.23	0.143	0.221	0.166	0.147	0.117	0.206	0.578
TCGA-AK-3454-01A-02R-1277-07	0.03	0.175	0.39	0.298	0.256	0.299	0.171	0.16	0.441	0.158	0.297	0.101	0.295	0.331	0.19	0.117	0.213	0.135	0.238	0.127	0.26	0.182	0.217	0.646
TCGA-BP-4782-01A-02R-1420-07	0.041	0.132	0.398	0.284	0.354	0.306	0.279	0.187	0.29	0.149	0.317	0.156	0.19	0.291	0.108	0.138	0.207	0.167	0.195	0.096	0.253	0.168	0.25	0.605
TCGA-CZ-5451-01A-01R-1503-07	0.028	0.142	0.401	0.214	0.302	0.232	0.229	0.132	0.317	0.192	0.322	0.167	0.075	0.274	0.079	0.07	0.125	0.154	0.185	0.156	0.301	0.136	0.284	0.542
TCGA-CJ-4907-01A-01R-1426-07	0.018	0.136	0.466	0.118	0.211	0.152	0.166	0.087	0.161	0.29	0.205	0.113	0.191	0.228	0.105	0.14	0.245	0.171	0.268	0.123	0.226	0.104	0.193	0.615
TCGA-BP-5196-01A-01R-1426-07	0.045	0.113	0.345	0.384	0.334	0.413	0.297	0.156	0.338	0.101	0.304	0.173	0.133	0.31	0.181	0.066	0.145	0.088	0.289	0.053	0.223	0.194	0.306	0.602
TCGA-CJ-4889-01A-01R-1305-07	0.107	0.198	0.356	0.287	0.367	0.281	0.283	0.115	0.28	0.123	0.419	0.189	0.273	0.273	0.075	0.26	0.216	0.107	0.258	0.072	0.226	0.298	0.268	0.708
TCGA-AK-3428-01A-02R-1277-07	0	0.183	0.281	0.171	0.284	0.219	0.193	0.201	0.464	0.189	0.154	0.08	0.09	0.234	0.116	0.132	0.168	0.184	0.144	0.344	0.184	0.029	0.235	0.616
TCGA-A3-A8CQ-01A-11R-A37O-07	0.082	0.111	0.405	0.165	0.306	0.211	0.214	0.148	0.117	0.241	0.239	0.149	0.173	0.269	0.094	0.147	0.166	0.122	0.168	0.158	0.217	0.125	0.196	0.536
TCGA-A3-3380-01A-01R-0864-07	0.067	0.125	0.383	0.136	0.331	0.179	0.206	0.092	0.258	0.261	0.302	0.184	0.143	0.332	0.067	0.155	0.23	0.164	0.185	0.192	0.212	0.263	0.175	0.651
TCGA-A3-3323-01A-02R-1325-07	0.069	0.178	0.431	0.193	0.415	0.302	0.285	0.169	0.219	0.214	0.299	0.158	0.189	0.333	0.177	0.094	0.209	0.138	0.245	0.165	0.184	0.202	0.255	0.676
TCGA-CJ-4895-01A-01R-1305-07	0.017	0.214	0.356	0.23	0.321	0.277	0.219	0.179	0.262	0.225	0.292	0.121	0.097	0.282	0.191	0.042	0.248	0.164	0.315	0.142	0.229	0.181	0.212	0.681
TCGA-CW-5591-01A-01R-1541-07	0.038	0.113	0.38	0.071	0.214	0.075	0.168	0.092	0.298	0.231	0.181	0.105	0.12	0.107	0.191	0.078	0.279	0.173	0.26	0.135	0.125	0.075	0.158	0.614
TCGA-BP-4799-01A-01R-1305-07	0.025	0.1	0.354	0.306	0.238	0.244	0.21	0.145	0.393	0.101	0.344	0.12	0.21	0.313	0.116	0.292	0.314	0.105	0.199	0.147	0.257	0.254	0.226	0.753
TCGA-B0-4847-01A-01R-1277-07	0.107	0.173	0.421	0.345	0.362	0.443	0.314	0.24	0.312	0.073	0.499	0.189	0.153	0.287	0.103	0.086	0.087	0.125	0.22	0.109	0.29	0.185	0.359	0.58
TCGA-CW-6087-01A-11R-1672-07	0.044	0.114	0.423	0.436	0.471	0.489	0.362	0.266	0.253	0.036	0.525	0.14	0.242	0.183	0.213	0.033	0.156	0.15	0.28	0.158	0.238	0.137	0.3	0.65
TCGA-BP-4173-01A-02R-1289-07	0.059	0.157	0.371	0.409	0.523	0.471	0.394	0.205	0.333	0.047	0.54	0.177	0.226	0.238	0.172	0.068	0.174	0.1	0.227	0.09	0.261	0.265	0.316	0.644
TCGA-B8-4619-01A-02R-1325-07	0.117	0.115	0.176	0.07	0.252	0.087	0.179	0.116	0.283	0.261	0.085	0.202	0.08	0.201	0.084	0.119	0.126	0.133	0.192	0.148	0.069	0.14	0.12	0.484
TCGA-BP-4176-01A-02R-1289-07	0.05	0.164	0.332	0.222	0.471	0.338	0.326	0.23	0.277	0.16	0.315	0.186	0.198	0.35	0.131	0.101	0.261	0.222	0.236	0.215	0.131	0.307	0.224	0.773
TCGA-BP-4768-01A-01R-1289-07	0.007	0.17	0.283	0.203	0.249	0.161	0.182	0.165	0.278	0.268	0.129	0.148	0.083	0.243	0.07	0.083	0.109	0.192	0.051	0.196	0.145	0.041	0.285	0.468
TCGA-B8-A54I-01A-21R-A33J-07	0.065	0.134	0.478	0.296	0.32	0.438	0.261	0.184	0.115	0.129	0.311	0.142	0.243	0.294	0.154	0.167	0.265	0.135	0.299	0.093	0.195	0.234	0.301	0.75
TCGA-CJ-4884-01A-01R-1305-07	0.058	0.171	0.37	0.284	0.407	0.372	0.328	0.185	0.409	0.061	0.378	0.162	0.196	0.315	0.108	0.109	0.231	0.183	0.191	0.067	0.24	0.256	0.258	0.639
TCGA-BP-4164-01A-02R-1325-07	0.04	0.13	0.239	0.202	0.276	0.223	0.205	0.159	0.331	0.242	0.151	0.167	0.122	0.261	0.051	0.107	0.121	0.201	0.057	0.202	0.151	0.114	0.204	0.481
TCGA-CZ-5466-01A-01R-1503-07	0.066	0.185	0.345	0.269	0.394	0.393	0.33	0.175	0.272	0.191	0.374	0.153	0.064	0.248	0.104	0.079	0.225	0.196	0.258	0.113	0.274	0.156	0.321	0.662
TCGA-AK-3450-01A-02R-1277-07	0.07	0.163	0.407	0.137	0.125	0.109	0.121	0.115	0.431	0.281	0.212	0.143	0.157	0.178	0.119	0.108	0.185	0.158	0.147	0.168	0.215	0.088	0.202	0.535
TCGA-BP-4327-01A-01R-1289-07	0.021	0.14	0.418	0.148	0.239	0.188	0.187	0.108	0.228	0.248	0.187	0.133	0.143	0.264	0.08	0.071	0.141	0.173	0.187	0.146	0.262	0.072	0.254	0.512
TCGA-BP-5200-01A-01R-1426-07	0.058	0.121	0.324	0.306	0.464	0.328	0.335	0.188	0.276	0.172	0.319	0.128	0.16	0.257	0.119	0.095	0.193	0.173	0.197	0.167	0.249	0.235	0.241	0.647
TCGA-BP-4160-01A-02R-1289-07	0.011	0.108	0.366	0.379	0.503	0.371	0.364	0.219	0.348	0.182	0.413	0.152	0.068	0.181	0.114	0.049	0.185	0.155	0.202	0.114	0.27	0.177	0.305	0.592
TCGA-BP-5170-01A-01R-1426-07	0.012	0.108	0.395	0.165	0.174	0.193	0.152	0.112	0.224	0.263	0.218	0.14	0.206	0.277	0.101	0.15	0.254	0.181	0.208	0.134	0.192	0.096	0.247	0.624
TCGA-CJ-6027-01A-11R-1672-07	0.071	0.134	0.43	0.373	0.39	0.447	0.365	0.329	0.256	0.168	0.476	0.176	0.136	0.236	0.17	0.002	0.175	0.177	0.222	0.084	0.302	0.192	0.298	0.602
TCGA-BP-4983-01A-01R-1334-07	0.026	0.187	0.308	0.407	0.461	0.46	0.388	0.242	0.188	0.01	0.417	0.11	0.157	0.211	0.277	0.049	0.18	0.18	0.339	0.079	0.255	0.185	0.257	0.704
TCGA-B4-5378-01A-01R-1503-07	0.024	0.113	0.429	0.107	0.187	0.04	0.121	0.066	0.306	0.327	0.166	0.136	0.158	0.222	0.134	0.168	0.134	0.104	0.122	0.19	0.201	0.098	0.204	0.525
TCGA-A3-3317-01A-02R-1325-07	0.06	0.147	0.39	0.324	0.366	0.281	0.264	0.138	0.283	0.17	0.24	0.136	0.199	0.26	0.109	0.166	0.214	0.179	0.215	0.104	0.186	0.156	0.253	0.635
TCGA-BP-4771-01A-01R-1289-07	0.071	0.097	0.393	0.39	0.467	0.486	0.378	0.268	0.383	0.023	0.552	0.14	0.211	0.323	0.191	0.048	0.162	0.083	0.257	0.022	0.314	0.25	0.313	0.604
TCGA-A3-3352-01A-01R-0864-07	0.067	0.139	0.507	0.083	0.347	0.213	0.238	0.136	0.194	0.235	0.307	0.181	0.132	0.286	0.068	0.098	0.246	0.172	0.258	0.206	0.232	0.216	0.19	0.663
TCGA-B0-5084-01A-01R-1334-07	0.051	0.075	0.299	0.291	0.094	0.179	0.104	0.159	0.091	0.198	0.055	0.094	0.171	0.173	0.144	0.084	0.184	0.235	0.146	0.18	0.16	0.011	0.276	0.574
TCGA-BP-4159-01A-02R-1289-07	0.017	0.084	0.428	0.173	0.163	0.084	0.121	0.109	0.418	0.135	0.318	0.113	0.216	0.223	0.127	0.142	0.257	0.148	0.197	0.155	0.275	0.116	0.215	0.618
TCGA-B8-A54J-01A-11R-A33J-07	0.017	0.111	0.495	0.329	0.368	0.359	0.286	0.187	0.283	0.145	0.295	0.11	0.179	0.249	0.062	0.109	0.208	0.111	0.211	0.165	0.307	0.095	0.27	0.56
TCGA-CJ-4644-01A-02R-1325-07	0.01	0.132	0.363	0.263	0.311	0.285	0.265	0.189	0.323	0.214	0.299	0.147	0.189	0.283	0.109	0.084	0.166	0.151	0.215	0.172	0.294	0.124	0.299	0.601
TCGA-CZ-4863-01A-01R-1503-07	0.029	0.166	0.352	0.378	0.472	0.39	0.318	0.223	0.371	0.131	0.426	0.166	0.18	0.186	0.107	0.063	0.107	0.135	0.202	0.111	0.294	0.149	0.327	0.546
TCGA-BP-4330-01A-01R-1289-07	0.074	0.181	0.371	0.338	0.481	0.381	0.35	0.21	0.378	0.18	0.431	0.206	0.144	0.323	0.099	0.065	0.109	0.098	0.222	0.096	0.291	0.267	0.337	0.589
TCGA-BP-4995-01A-01R-1334-07	0.005	0.207	0.504	0.155	0.238	0.145	0.168	0.203	0.307	0.198	0.282	0.094	0.038	0.197	0.145	0.115	0.195	0.168	0.331	0.151	0.217	0.074	0.212	0.634
TCGA-BP-4798-01A-01R-1305-07	0.058	0.108	0.348	0.428	0.469	0.468	0.345	0.192	0.319	0	0.467	0.182	0.225	0.283	0.161	0.071	0.092	0.125	0.217	0.132	0.266	0.222	0.323	0.612
TCGA-B0-5700-01A-11R-1541-07	0.003	0.117	0.427	0.174	0.258	0.226	0.162	0.141	0.297	0.167	0.226	0.128	0.096	0.279	0.068	0.203	0.258	0.165	0.17	0.145	0.24	0.131	0.179	0.601
TCGA-AK-3456-01A-02R-1325-07	0.077	0.127	0.316	0.14	0.164	0.105	0.163	0.11	0.132	0.208	0.097	0.127	0.055	0.126	0.076	0.136	0.228	0.264	0.229	0.22	0.073	0.073	0.176	0.639
TCGA-CJ-4641-01A-02R-1325-07	0.097	0.2	0.362	0.32	0.436	0.43	0.351	0.2	0.279	0.109	0.492	0.197	0.2	0.281	0.146	0.062	0.241	0.113	0.249	0.047	0.274	0.269	0.321	0.659
TCGA-BP-4335-01A-01R-1289-07	0.071	0.184	0.379	0.328	0.38	0.372	0.288	0.258	0.439	0.123	0.366	0.151	0.22	0.335	0.064	0.111	0.13	0.109	0.21	0.125	0.256	0.22	0.297	0.576
TCGA-B8-4146-01B-11R-1672-07	0.046	0.213	0.36	0.267	0.51	0.179	0.319	0.255	0.349	0.098	0.362	0.227	0.025	0.205	0.059	0.001	0.243	0.123	0.174	0.22	0.237	0.221	0.216	0.573
TCGA-B0-4694-01A-01R-1277-07	0.062	0.097	0.376	0.329	0.33	0.463	0.312	0.204	0.278	0.126	0.427	0.135	0.131	0.293	0.249	0.061	0.218	0.194	0.272	0.098	0.289	0.173	0.316	0.721
TCGA-B0-4836-01A-01R-1305-07	0.06	0.197	0.433	0.351	0.411	0.416	0.348	0.256	0.305	0.158	0.401	0.146	0.183	0.307	0.154	0.08	0.299	0.095	0.295	0.111	0.202	0.248	0.255	0.7
TCGA-CJ-4635-01A-02R-1305-07	0.087	0.165	0.33	0.322	0.441	0.393	0.375	0.168	0.293	0.191	0.41	0.172	0.118	0.346	0.127	0.039	0.145	0.153	0.225	0.138	0.208	0.182	0.317	0.604
TCGA-BP-4975-01A-01R-1334-07	0.04	0.143	0.318	0.101	0.245	0.108	0.156	0.107	0.208	0.296	0.208	0.144	0.164	0.252	0.049	0.125	0.216	0.18	0.192	0.219	0.215	0.109	0.209	0.591
TCGA-B8-A54E-01A-11R-A266-07	0.034	0.215	0.422	0.329	0.335	0.246	0.267	0.231	0.231	0.198	0.111	0.128	0	0	0.086	0.067	0.222	0.173	0.218	0.128	0.101	0.092	0.184	0.533
TCGA-A3-3376-01A-02R-1420-07	0.071	0.173	0.398	0.163	0.325	0.149	0.191	0.05	0.176	0.236	0.273	0.149	0.196	0.275	0.097	0.118	0.236	0.162	0.26	0.17	0.217	0.185	0.176	0.64
TCGA-BP-4758-01A-01R-1289-07	0.036	0.128	0.352	0.366	0.405	0.381	0.302	0.217	0.42	0.14	0.429	0.168	0.135	0.294	0.123	0.081	0.127	0.091	0.209	0.062	0.314	0.193	0.33	0.554
TCGA-B0-5121-01A-02R-1420-07	0.092	0.153	0.452	0.179	0.245	0.186	0.165	0.136	0.288	0.215	0.319	0.177	0.234	0.323	0.03	0.14	0.172	0.118	0.194	0.191	0.29	0.212	0.231	0.586
TCGA-BP-5180-01A-01R-1426-07	0.063	0.066	0.407	0.268	0.351	0.407	0.317	0.248	0.267	0.179	0.321	0.182	0.018	0.242	0.116	0.051	0.158	0.192	0.167	0.135	0.238	0.166	0.278	0.574
TCGA-DV-5566-01A-01R-1541-07	0.013	0.128	0.425	0.202	0.276	0.208	0.193	0.192	0.356	0.199	0.141	0.113	0.144	0.225	0.06	0.172	0.233	0.152	0.197	0.168	0.193	0.081	0.176	0.564
TCGA-BP-4784-01A-01R-1305-07	0.038	0.103	0.313	0.163	0.103	0.066	0.098	0.071	0.324	0.282	0.193	0.118	0.236	0.21	0.154	0.205	0.229	0.121	0.171	0.136	0.111	0.123	0.133	0.58
TCGA-A3-3331-01A-02R-1325-07	0.08	0.146	0.413	0.218	0.36	0.251	0.269	0.166	0.284	0.262	0.274	0.146	0.054	0.224	0.095	0.067	0.148	0.149	0.18	0.214	0.241	0.19	0.219	0.575
TCGA-CZ-5455-01A-01R-1503-07	0.019	0.159	0.372	0.339	0.463	0.39	0.351	0.174	0.301	0.173	0.319	0.139	0.051	0.223	0.12	0.011	0.146	0.195	0.223	0.17	0.272	0.14	0.306	0.597
TCGA-A3-3383-01A-02R-1325-07	0	0.121	0.425	0.231	0.306	0.348	0.237	0.242	0.302	0.113	0.361	0.131	0.223	0.269	0.122	0.155	0.174	0.139	0.209	0.118	0.349	0.083	0.295	0.59
TCGA-CJ-4875-01A-01R-1305-07	0.036	0.153	0.465	0.302	0.249	0.285	0.219	0.093	0.444	0.103	0.412	0.126	0.148	0.203	0.128	0.111	0.082	0.148	0.122	0.094	0.352	0.094	0.346	0.512
TCGA-B0-4811-01A-01R-1503-07	0.069	0.163	0.457	0.201	0.269	0.211	0.15	0.133	0.377	0.216	0.266	0.123	0.078	0.274	0.036	0.123	0.223	0.103	0.175	0.137	0.288	0.162	0.204	0.529
TCGA-T7-A92I-01A-11R-A37O-07	0.108	0.165	0.341	0.227	0.358	0.243	0.254	0.215	0.269	0.333	0.165	0.19	0.002	0.099	0.032	0.068	0.121	0.176	0.21	0.117	0.102	0.102	0.204	0.469
TCGA-B0-5085-01A-01R-1334-07	0.06	0.134	0.416	0.17	0.221	0.189	0.135	0.143	0.253	0.198	0.278	0.125	0.089	0.228	0.042	0.13	0.128	0.149	0.086	0.121	0.325	0.087	0.248	0.451
TCGA-CZ-4853-01A-01R-1426-07	0.093	0.076	0.345	0.104	0.35	0.302	0.308	0.192	0.167	0.187	0.33	0.197	0.082	0.201	0.108	0.056	0.181	0.165	0.121	0.152	0.216	0.165	0.19	0.518
TCGA-A3-A6NI-01A-11R-A33J-07	0.043	0.059	0.346	0.063	0.235	0.153	0.118	0.085	0.065	0.241	0.17	0.129	0.121	0.094	0.108	0.158	0.213	0.238	0.203	0.161	0.231	0.041	0.161	0.584
TCGA-AK-3465-01A-02R-1325-07	0.056	0.07	0.303	0.001	0.098	0.059	0.124	0.183	0.27	0.229	0.081	0.133	0.14	0.075	0.121	0.095	0.22	0.162	0.194	0.157	0.134	0.119	0.062	0.514
TCGA-B2-4101-01A-02R-1277-07	0.074	0.21	0.416	0.263	0.452	0.33	0.318	0.182	0.351	0.168	0.364	0.171	0.214	0.37	0.133	0.102	0.202	0.115	0.245	0.131	0.27	0.258	0.282	0.668
TCGA-BP-5185-01A-01R-1426-07	0.049	0.06	0.324	0.244	0.115	0.224	0.128	0.125	0.324	0.14	0.302	0.137	0.044	0.263	0.06	0.13	0.119	0.146	0.096	0.088	0.34	0.039	0.282	0.438
TCGA-AK-3427-01A-01R-0864-07	0.01	0.134	0.253	0.021	0.025	0	0.024	0.174	0.172	0.163	0.024	0.109	0.163	0.11	0.053	0.179	0.14	0.122	0.178	0.155	0.168	0.089	0.127	0.475
TCGA-BP-4998-01A-01R-1334-07	0.072	0.176	0.382	0.266	0.404	0.29	0.276	0.142	0.246	0.237	0.338	0.17	0.238	0.277	0.11	0.115	0.23	0.157	0.223	0.139	0.209	0.219	0.276	0.669
TCGA-BP-5202-01A-02R-1426-07	0.058	0.149	0.42	0.118	0.241	0.094	0.173	0.125	0.09	0.241	0.211	0.153	0.077	0.25	0.072	0.095	0.188	0.201	0.152	0.185	0.259	0.047	0.22	0.528
TCGA-B8-5164-01A-01R-1420-07	0.063	0.146	0.331	0.34	0.503	0.373	0.353	0.187	0.384	0.15	0.425	0.227	0.167	0.145	0.132	0.028	0.13	0.161	0.217	0.095	0.297	0.203	0.337	0.593
TCGA-DV-5573-01A-01R-1541-07	0.035	0.13	0.419	0.431	0.504	0.352	0.355	0.152	0.442	0.128	0.417	0.156	0.02	0.201	0.168	0.056	0.171	0.12	0.276	0.062	0.268	0.109	0.333	0.589
TCGA-BP-4989-01A-01R-1334-07	0.116	0.131	0.407	0.399	0.428	0.424	0.34	0.184	0.324	0.084	0.533	0.19	0.111	0.211	0.157	0.044	0.134	0.148	0.2	0.04	0.285	0.211	0.349	0.585
TCGA-G6-A8L8-01A-21R-A37O-07	0.05	0.101	0.384	0.032	0.226	0.178	0.142	0.142	0.111	0.199	0.301	0.184	0.164	0.137	0.103	0.083	0.149	0.1	0.185	0.154	0.291	0.15	0.172	0.499
TCGA-BP-4162-01A-02R-1325-07	0.033	0.162	0.361	0.353	0.47	0.398	0.347	0.202	0.334	0.19	0.329	0.154	0.105	0.221	0.115	0.047	0.12	0.136	0.175	0.148	0.299	0.175	0.306	0.557
TCGA-BP-5173-01A-01R-1426-07	0.015	0.159	0.289	0.325	0.342	0.359	0.268	0.172	0.369	0.162	0.352	0.151	0.205	0.327	0.103	0.102	0.167	0.157	0.225	0.073	0.247	0.111	0.321	0.573
TCGA-B8-A8YJ-01A-13R-A39I-07	0.147	0.123	0.297	0.215	0.47	0.337	0.31	0.162	0.179	0.135	0.416	0.202	0.24	0.343	0.074	0.234	0.265	0.111	0.161	0.148	0.174	0.393	0.097	0.675
TCGA-B0-5080-01A-01R-1503-07	0.116	0.137	0.345	0.203	0.321	0.246	0.268	0.108	0.272	0.101	0.446	0.21	0.295	0.367	0.13	0.178	0.209	0.075	0.301	0.07	0.175	0.321	0.263	0.705
TCGA-BP-4976-01A-01R-1334-07	0.058	0.028	0.214	0.05	0.249	0.144	0.166	0.119	0.228	0.23	0.213	0.178	0.166	0.104	0.087	0.154	0.202	0.186	0.13	0.182	0.167	0.077	0.131	0.523
TCGA-BP-4163-01A-02R-1325-07	0.088	0.117	0.344	0.148	0.289	0.229	0.235	0.093	0.199	0.227	0.212	0.193	0.174	0.241	0.124	0.141	0.246	0.203	0.262	0.127	0.107	0.101	0.261	0.668
TCGA-CJ-4899-01A-01R-1334-07	0.078	0.195	0.39	0.147	0.321	0.188	0.214	0.081	0.187	0.261	0.248	0.168	0.189	0.274	0.094	0.252	0.257	0.169	0.186	0.126	0.126	0.189	0.166	0.656
TCGA-BP-4977-01A-01R-1334-07	0.065	0.183	0.416	0.176	0.308	0.253	0.225	0.111	0.25	0.202	0.301	0.186	0.138	0.229	0.101	0.161	0.207	0.163	0.182	0.148	0.118	0.153	0.254	0.623
TCGA-A3-3335-01A-01R-0864-07	0.07	0.161	0.37	0.152	0.32	0.316	0.251	0.161	0.217	0.252	0.282	0.169	0.001	0.243	0.062	0.111	0.188	0.18	0.138	0.272	0.072	0.18	0.196	0.605
TCGA-CJ-4634-01A-02R-1325-07	0.061	0.16	0.367	0.136	0.217	0.118	0.144	0.119	0.165	0.251	0.218	0.164	0.148	0.246	0.06	0.083	0.19	0.172	0.166	0.208	0.187	0.085	0.225	0.541
TCGA-A3-3325-01A-01R-0864-07	0.087	0.119	0.336	0.184	0.442	0.272	0.272	0.203	0.213	0.24	0.351	0.189	0.102	0.304	0.079	0.102	0.201	0.145	0.186	0.189	0.194	0.252	0.172	0.604
TCGA-CW-6090-01A-11R-1672-07	0.014	0.147	0.364	0.25	0.29	0.306	0.232	0.127	0.253	0.201	0.279	0.134	0.208	0.281	0.127	0.105	0.222	0.193	0.253	0.136	0.221	0.164	0.224	0.648
TCGA-BP-4177-01A-02R-1420-07	0.019	0.105	0.386	0.14	0.19	0.072	0.121	0.112	0.391	0.287	0.177	0.157	0.199	0.199	0.097	0.178	0.261	0.101	0.206	0.105	0.112	0.092	0.182	0.557
TCGA-BP-4170-01A-02R-1289-07	0.047	0.155	0.428	0.272	0.373	0.315	0.299	0.189	0.371	0.223	0.313	0.165	0.074	0.238	0.098	0.067	0.122	0.133	0.225	0.187	0.276	0.224	0.282	0.609
TCGA-A3-3357-01A-02R-1420-07	0.011	0.165	0.394	0.293	0.325	0.328	0.282	0.205	0.346	0.169	0.281	0.085	0.076	0.161	0.103	0.091	0.144	0.183	0.166	0.166	0.191	0.072	0.313	0.564
TCGA-BP-4960-01A-01R-1334-07	0.036	0.126	0.421	0.271	0.302	0.334	0.211	0.158	0.189	0.136	0.28	0.089	0.219	0.256	0.13	0.135	0.25	0.145	0.216	0.168	0.244	0.127	0.257	0.649
TCGA-CJ-5677-01A-11R-1541-07	0	0.085	0.412	0.188	0.171	0.258	0.159	0.141	0.155	0.169	0.21	0.066	0.1	0.171	0.195	0.099	0.238	0.223	0.221	0.136	0.236	0.05	0.206	0.623
TCGA-BP-4167-01A-02R-1325-07	0.044	0.098	0.39	0.349	0.251	0.426	0.252	0.175	0.33	0.036	0.532	0.145	0.288	0.302	0.282	0.089	0.302	0.143	0.298	0.039	0.271	0.189	0.3	0.748
TCGA-CW-6097-01A-11R-1672-07	0.102	0.167	0.354	0.3	0.426	0.412	0.357	0.168	0.291	0.074	0.418	0.206	0.247	0.265	0.129	0.16	0.268	0.135	0.245	0.077	0.204	0.301	0.279	0.726
TCGA-B8-5162-01A-01R-1420-07	0.079	0.124	0.374	0.347	0.445	0.412	0.329	0.157	0.296	0.103	0.438	0.161	0.267	0.306	0.149	0.203	0.25	0.143	0.236	0.085	0.242	0.309	0.275	0.752
TCGA-CJ-6031-01A-11R-1672-07	0.044	0.144	0.426	0.269	0.309	0.319	0.268	0.115	0.283	0.196	0.373	0.14	0.226	0.292	0.18	0.123	0.272	0.138	0.256	0.08	0.271	0.227	0.282	0.71
TCGA-CJ-4639-01A-02R-1325-07	0.041	0.156	0.418	0.277	0.439	0.242	0.293	0.153	0.415	0.18	0.441	0.197	0.174	0.301	0.077	0.099	0.151	0.065	0.207	0.136	0.311	0.223	0.29	0.569
TCGA-BP-4759-01A-01R-1289-07	0.01	0.128	0.444	0.172	0.178	0.131	0.121	0.13	0.409	0.212	0.294	0.13	0.21	0.301	0.104	0.133	0.188	0.136	0.145	0.138	0.305	0.101	0.252	0.545
TCGA-BP-4986-01A-01R-1334-07	0.083	0.117	0.371	0.164	0.291	0.284	0.24	0.12	0.164	0.235	0.327	0.181	0.245	0.319	0.206	0.141	0.219	0.15	0.223	0.127	0.124	0.222	0.202	0.678
TCGA-B0-5075-01A-01R-1334-07	0	0.212	0.369	0.266	0.264	0.31	0.232	0.118	0.292	0.186	0.187	0.102	0.075	0.066	0.128	0.055	0.167	0.311	0.203	0.123	0.169	0.05	0.307	0.612
TCGA-BP-4775-01A-01R-1289-07	0.029	0.169	0.319	0.237	0.42	0.262	0.275	0.224	0.334	0.197	0.27	0.167	0.151	0.234	0.075	0.1	0.201	0.132	0.18	0.215	0.221	0.225	0.227	0.617
TCGA-CJ-4888-01A-01R-1305-07	0.084	0.148	0.357	0.398	0.478	0.43	0.346	0.208	0.281	0.049	0.485	0.18	0.23	0.302	0.145	0.07	0.217	0.132	0.259	0.134	0.244	0.286	0.322	0.713
TCGA-AK-3431-01A-02R-1277-07	0.029	0.121	0.375	0.158	0.293	0.18	0.21	0.1	0.367	0.161	0.348	0.159	0.243	0.28	0.092	0.125	0.244	0.128	0.199	0.19	0.246	0.199	0.186	0.62
TCGA-BP-4338-01A-01R-1289-07	0	0.164	0.305	0.139	0.224	0.245	0.199	0.192	0.096	0.294	0.167	0.075	0.134	0.191	0.2	0.164	0.302	0.228	0.242	0.146	0.108	0.104	0.195	0.72
TCGA-B0-4701-01A-01R-1277-07	0.068	0.177	0.34	0.302	0.474	0.384	0.338	0.25	0.361	0.185	0.344	0.199	0.153	0.35	0.063	0.089	0.173	0.156	0.167	0.158	0.171	0.263	0.257	0.604
TCGA-B0-4718-01A-01R-1277-07	0.037	0.091	0.452	0.319	0.372	0.318	0.243	0.15	0.46	0.185	0.286	0.129	0.133	0.287	0.11	0.1	0.086	0.124	0.145	0.123	0.285	0.122	0.264	0.489
TCGA-B0-5696-01A-11R-1541-07	0	0.075	0.464	0.194	0.177	0.138	0.13	0.201	0.236	0.193	0.212	0.087	0.14	0.238	0.129	0.117	0.208	0.17	0.19	0.172	0.26	0.055	0.228	0.578
TCGA-BP-4326-01A-01R-1289-07	0	0.188	0.351	0.222	0.314	0.214	0.219	0.099	0.24	0.242	0.229	0.124	0.188	0.281	0.078	0.119	0.14	0.106	0.138	0.249	0.166	0.165	0.163	0.527
TCGA-CZ-4856-01A-02R-1426-07	0	0.149	0.415	0.234	0.293	0.28	0.256	0.114	0.302	0.185	0.373	0.096	0.187	0.286	0.116	0.155	0.222	0.131	0.248	0.099	0.241	0.131	0.297	0.637
TCGA-B2-5635-01A-01R-1541-07	0.047	0.171	0.408	0.314	0.408	0.349	0.275	0.147	0.266	0.227	0.308	0.167	0.124	0.256	0.128	0.084	0.086	0.184	0.196	0.12	0.283	0.13	0.299	0.559
TCGA-BP-4972-01A-01R-1334-07	0.017	0.188	0.413	0.123	0.311	0.179	0.215	0.09	0.184	0.264	0.225	0.121	0.197	0.243	0.157	0.117	0.259	0.22	0.262	0.167	0.178	0.151	0.2	0.698
TCGA-BP-5169-01A-01R-1426-07	0.102	0.069	0.423	0.356	0.282	0.436	0.27	0.194	0.175	0.191	0.372	0.129	0.211	0.298	0.123	0.194	0.26	0.125	0.201	0.087	0.261	0.225	0.302	0.692
TCGA-B2-5633-01A-01R-A277-07	0.058	0.184	0.393	0.168	0.388	0.179	0.311	0.136	0.236	0.189	0.371	0.19	0.128	0.231	0.078	0.089	0.241	0.162	0.216	0.174	0.163	0.209	0.25	0.646
TCGA-B0-5693-01A-11R-1541-07	0.02	0.147	0.276	0.141	0.2	0.041	0.103	0.115	0.145	0.277	0.134	0.153	0.14	0.204	0.06	0.096	0.167	0.14	0.163	0.256	0.204	0.105	0.154	0.52
TCGA-BP-4969-01A-01R-1334-07	0.031	0.12	0.299	0.157	0.198	0.085	0.129	0.117	0.205	0.188	0.173	0.136	0.235	0.231	0.071	0.181	0.156	0.079	0.085	0.173	0.228	0.107	0.196	0.478
TCGA-BP-4165-01A-02R-1289-07	0.034	0.114	0.433	0.222	0.257	0.167	0.156	0.109	0.419	0.182	0.366	0.143	0.133	0.261	0.066	0.111	0.117	0.11	0.17	0.114	0.377	0.113	0.31	0.507
TCGA-CJ-4870-01A-01R-1305-07	0.046	0.057	0.297	0.067	0.189	0.131	0.14	0.13	0.156	0.183	0.27	0.142	0.156	0.144	0.059	0.145	0.181	0.193	0.17	0.223	0.265	0.107	0.146	0.558
TCGA-B8-5552-01B-11R-1672-07	0.071	0.177	0.347	0.255	0.426	0.276	0.274	0.15	0.252	0.229	0.316	0.175	0.217	0.293	0.107	0.182	0.256	0.194	0.252	0.109	0.152	0.23	0.206	0.699
TCGA-BP-4760-01A-02R-1420-07	0.04	0.049	0.188	0.089	0.212	0.114	0.148	0.171	0.357	0.329	0.084	0.137	0.239	0.132	0.134	0.198	0.178	0.178	0.13	0.139	0.026	0.116	0.087	0.528
TCGA-B0-5113-01A-01R-1420-07	0.105	0.157	0.299	0.264	0.423	0.371	0.343	0.205	0.271	0.253	0.354	0.215	0.21	0.341	0.046	0.096	0.144	0.153	0.158	0.146	0.195	0.24	0.239	0.557
TCGA-BP-4340-01A-01R-1289-07	0.019	0.121	0.316	0.137	0.32	0.198	0.251	0.182	0.251	0.239	0.194	0.126	0.075	0.201	0.039	0.149	0.172	0.141	0.063	0.155	0.238	0.107	0.238	0.484
TCGA-B8-A7U6-01A-12R-A37O-07	0.069	0.103	0.384	0.179	0.288	0.172	0.151	0.191	0.102	0.116	0.307	0.149	0.169	0.274	0.063	0.18	0.209	0.138	0.16	0.202	0.225	0.204	0.17	0.604
TCGA-B8-5551-01A-01R-1541-07	0.03	0.164	0.37	0.395	0.448	0.481	0.364	0.201	0.236	0.011	0.47	0.123	0.242	0.214	0.198	0.097	0.143	0.2	0.284	0.106	0.22	0.247	0.291	0.713
TCGA-B0-5400-01A-01R-1503-07	0.006	0.121	0.514	0.214	0.162	0.282	0.169	0.107	0.215	0.232	0.288	0.127	0.194	0.171	0.138	0.078	0.256	0.204	0.32	0.186	0.261	0.139	0.224	0.704
TCGA-BP-4994-01A-01R-1334-07	0.008	0.212	0.496	0.155	0.208	0.116	0.15	0.223	0.261	0.19	0.238	0.081	0.043	0.164	0.142	0.119	0.18	0.176	0.292	0.152	0.184	0.056	0.191	0.596
TCGA-B0-4824-01A-01R-1277-07	0.017	0.167	0.387	0.366	0.376	0.312	0.274	0.181	0.418	0.174	0.385	0.147	0.018	0.262	0.135	0.016	0.153	0.128	0.222	0.116	0.315	0.115	0.32	0.548
TCGA-CJ-4871-01A-01R-1305-07	0.027	0.131	0.402	0.192	0.28	0.191	0.212	0.099	0.174	0.162	0.311	0.134	0.169	0.286	0.1	0.114	0.227	0.149	0.201	0.209	0.226	0.16	0.209	0.623
TCGA-B0-5690-01A-11R-1541-07	0.07	0.125	0.379	0.161	0.238	0.158	0.172	0.093	0.245	0.186	0.293	0.144	0.262	0.273	0.083	0.185	0.192	0.14	0.231	0.185	0.264	0.172	0.172	0.62
TCGA-B8-5549-01A-01R-1541-07	0	0.155	0.321	0.322	0.418	0.28	0.279	0.172	0.324	0.194	0.226	0.143	0.095	0.203	0.094	0.089	0.117	0.147	0.141	0.201	0.228	0.118	0.29	0.545
TCGA-DV-A4W0-01A-11R-A266-07	0.025	0.119	0.312	0.171	0.328	0.228	0.22	0.185	0.125	0.233	0.197	0.159	0.125	0.303	0.089	0.129	0.208	0.214	0.131	0.177	0.156	0.158	0.148	0.571
TCGA-CZ-5989-01A-11R-1672-07	0.082	0.235	0.342	0.234	0.508	0.175	0.347	0.192	0.415	0.096	0.485	0.213	0.047	0.25	0.062	0.025	0.172	0.102	0.182	0.234	0.149	0.253	0.195	0.557
TCGA-B0-5081-01A-01R-1334-07	0.107	0.139	0.366	0.366	0.454	0.43	0.362	0.23	0.262	0.045	0.535	0.163	0.281	0.351	0.144	0.141	0.179	0.104	0.252	0.029	0.249	0.313	0.306	0.668
TCGA-A3-3373-01A-02R-1420-07	0.023	0.162	0.392	0.119	0.325	0.137	0.199	0.139	0.191	0.186	0.24	0.147	0.045	0.255	0.123	0.116	0.274	0.195	0.215	0.193	0.199	0.128	0.173	0.646
TCGA-CZ-4860-01A-01R-1305-07	0.02	0.172	0.341	0.17	0.262	0.331	0.255	0.152	0.204	0.272	0.202	0.134	0.176	0.155	0.132	0.079	0.255	0.19	0.203	0.125	0.165	0.053	0.184	0.555
TCGA-AK-3451-01A-02R-1188-07	0.002	0.085	0.38	0.205	0.064	0.188	0.083	0.131	0.3	0.121	0.322	0.125	0.208	0.279	0.09	0.164	0.339	0.198	0.24	0.115	0.282	0.084	0.264	0.68
TCGA-B0-5104-01A-01R-1420-07	0.093	0.154	0.32	0.123	0.295	0.191	0.198	0.174	0.192	0.217	0.191	0.191	0.109	0.204	0.048	0.137	0.162	0.185	0.163	0.261	0.172	0.139	0.182	0.582
TCGA-BP-4351-01A-01R-1289-07	0.084	0.154	0.448	0.203	0.266	0.157	0.163	0.119	0.355	0.275	0.283	0.137	0.085	0.271	0.144	0.078	0.205	0.095	0.173	0.151	0.26	0.186	0.216	0.568
TCGA-B2-4099-01A-02R-1188-07	0.029	0.139	0.405	0.212	0.351	0.287	0.239	0.238	0.257	0.137	0.297	0.124	0.129	0.268	0.083	0.102	0.194	0.156	0.236	0.164	0.324	0.179	0.244	0.619
TCGA-B0-5694-01A-11R-1541-07	0.014	0.092	0.418	0.098	0.197	0.14	0.14	0.13	0.23	0.245	0.216	0.132	0.087	0.188	0.138	0.072	0.232	0.181	0.225	0.168	0.239	0.101	0.183	0.592
TCGA-CJ-4903-01A-01R-1426-07	0.054	0.185	0.321	0.257	0.402	0.264	0.276	0.175	0.316	0.251	0.321	0.154	0.109	0.279	0.13	0.07	0.219	0.15	0.212	0.126	0.252	0.199	0.288	0.635
TCGA-CZ-5457-01A-01R-1503-07	0.006	0.128	0.335	0.219	0.191	0.185	0.155	0.162	0.272	0.111	0.252	0.072	0.188	0.217	0.166	0.159	0.234	0.164	0.212	0.165	0.242	0.052	0.288	0.656
TCGA-BP-4158-01A-02R-1289-07	0.084	0.135	0.394	0.135	0.233	0.137	0.16	0.091	0.307	0.228	0.309	0.163	0.163	0.292	0.038	0.137	0.149	0.153	0.17	0.165	0.255	0.151	0.241	0.548
TCGA-A3-3320-01A-02R-1325-07	0.056	0.218	0.357	0.141	0.34	0.186	0.213	0.128	0.297	0.242	0.255	0.202	0.119	0.313	0.037	0.097	0.187	0.149	0.146	0.23	0.183	0.19	0.216	0.57
TCGA-DV-5568-01A-01R-1541-07	0.03	0.153	0.399	0.326	0.281	0.304	0.218	0.152	0.29	0.161	0.334	0.147	0.2	0.279	0.118	0.075	0.177	0.167	0.231	0.121	0.237	0.174	0.267	0.606
TCGA-CZ-5985-01A-11R-1672-07	0.054	0.192	0.37	0.229	0.358	0.326	0.284	0.21	0.284	0.177	0.288	0.179	0.099	0.204	0.13	0.111	0.208	0.247	0.192	0.142	0.24	0.186	0.258	0.671
TCGA-BP-4166-01A-02R-1289-07	0.059	0.099	0.405	0.15	0.258	0.214	0.214	0.106	0.309	0.152	0.341	0.137	0.196	0.304	0.135	0.122	0.203	0.163	0.247	0.13	0.269	0.196	0.212	0.641
TCGA-AS-3777-01A-01R-0864-07	0	0.199	0.375	0.07	0.215	0.082	0.163	0.222	0.331	0.2	0.143	0.075	0.082	0.097	0.157	0.099	0.3	0.142	0.229	0.136	0.147	0.113	0.119	0.59
TCGA-CZ-5456-01A-01R-1503-07	0.082	0.116	0.392	0.194	0.266	0.322	0.272	0.179	0.163	0.137	0.363	0.173	0.137	0.279	0.2	0.073	0.27	0.152	0.241	0.107	0.164	0.187	0.298	0.696
TCGA-BP-5183-01A-01R-1426-07	0.069	0.153	0.428	0.294	0.345	0.386	0.314	0.134	0.307	0.194	0.335	0.169	0.123	0.224	0.141	0.059	0.106	0.148	0.174	0.109	0.312	0.138	0.336	0.552
TCGA-CZ-4854-01A-01R-1305-07	0.087	0.171	0.366	0.205	0.258	0.247	0.213	0.144	0.24	0.175	0.297	0.182	0.202	0.259	0.124	0.116	0.263	0.149	0.202	0.1	0.208	0.168	0.27	0.634
TCGA-A3-3306-01A-01R-0864-07	0.067	0.129	0.391	0.141	0.345	0.267	0.249	0.189	0.267	0.24	0.297	0.199	0	0.206	0.036	0.074	0.177	0.207	0.178	0.222	0.243	0.15	0.282	0.604
TCGA-BP-4789-01A-01R-1305-07	0.045	0.179	0.37	0.199	0.204	0.144	0.154	0.083	0.159	0.241	0.214	0.136	0.195	0.282	0.057	0.116	0.196	0.119	0.217	0.172	0.212	0.13	0.207	0.553
TCGA-CZ-5462-01A-01R-1503-07	0.074	0.081	0.379	0.122	0.374	0.252	0.265	0.28	0.15	0.146	0.25	0.196	0.128	0.183	0.14	0.116	0.205	0.235	0.209	0.22	0.176	0.24	0.183	0.705
TCGA-B0-5705-01A-11R-1541-07	0.024	0.159	0.339	0.26	0.381	0.296	0.294	0.181	0.322	0.191	0.294	0.148	0.13	0.276	0.069	0.112	0.148	0.148	0.197	0.167	0.251	0.139	0.287	0.577
TCGA-B0-4710-01A-01R-1503-07	0.032	0.146	0.411	0.155	0.305	0.199	0.197	0.084	0.254	0.26	0.336	0.14	0.138	0.252	0.034	0.262	0.22	0.139	0.167	0.236	0.261	0.164	0.241	0.667
TCGA-BP-5004-01A-01R-1334-07	0.056	0.155	0.291	0.148	0.392	0.209	0.248	0.125	0.29	0.293	0.244	0.189	0.137	0.334	0.082	0.123	0.166	0.176	0.041	0.15	0.155	0.244	0.159	0.52
TCGA-A3-3387-01A-01R-1541-07	0.053	0.185	0.356	0.197	0.421	0.35	0.303	0.154	0.07	0.203	0.26	0.161	0.244	0.3	0.119	0.131	0.282	0.193	0.215	0.156	0.139	0.211	0.206	0.689
TCGA-BP-5175-01A-01R-1426-07	0	0.146	0.408	0.281	0.204	0.356	0.204	0.162	0.253	0.201	0.305	0.087	0.151	0.217	0.2	0.033	0.226	0.12	0.213	0.091	0.269	0.111	0.266	0.574
TCGA-BP-4331-01A-01R-1289-07	0.1	0.102	0.419	0.174	0.305	0.255	0.227	0.07	0.297	0.195	0.298	0.182	0.219	0.239	0.121	0.134	0.185	0.192	0.218	0.144	0.221	0.179	0.233	0.641
TCGA-BP-4174-01A-02R-1289-07	0.003	0.159	0.305	0.167	0.257	0.252	0.224	0.082	0.403	0.198	0.232	0.131	0.153	0.196	0.107	0.228	0.218	0.204	0.167	0.224	0.2	0.066	0.254	0.668
TCGA-CJ-6028-01A-11R-1672-07	0.067	0.101	0.399	0.359	0.534	0.408	0.426	0.22	0.226	0.044	0.436	0.19	0.125	0.294	0.223	0.041	0.226	0.115	0.233	0.132	0.245	0.287	0.254	0.687
TCGA-A3-3367-01A-02R-1420-07	0.084	0.165	0.348	0.153	0.409	0.247	0.276	0.17	0.275	0.269	0.246	0.2	0.067	0.255	0.07	0.1	0.176	0.182	0.19	0.188	0.213	0.157	0.228	0.588
TCGA-A3-3351-01A-02R-1325-07	0.083	0.177	0.406	0.331	0.537	0.36	0.332	0.137	0.369	0.16	0.34	0.224	0.1	0.268	0.122	0.041	0.09	0.148	0.164	0.136	0.161	0.245	0.299	0.567
TCGA-CJ-4890-01A-01R-1305-07	0.093	0.14	0.375	0.354	0.451	0.424	0.351	0.167	0.294	0.078	0.455	0.16	0.259	0.268	0.174	0.116	0.284	0.18	0.257	0.091	0.255	0.296	0.275	0.762
TCGA-CW-5581-01A-02R-1541-07	0.061	0.131	0.46	0.155	0.376	0.23	0.285	0.141	0.315	0.17	0.291	0.219	0.166	0.282	0.108	0.118	0.205	0.103	0.216	0.126	0.202	0.178	0.226	0.583
TCGA-B8-4153-01B-11R-1672-07	0.002	0.113	0.456	0.195	0.251	0.131	0.127	0.139	0.268	0.174	0.251	0.133	0.177	0.275	0.106	0.126	0.125	0.132	0.133	0.184	0.305	0.102	0.209	0.509
TCGA-B0-4698-01A-01R-1503-07	0.029	0.058	0.308	0.364	0.399	0.481	0.335	0.309	0.328	0	0.399	0.125	0.283	0.33	0.148	0.061	0.113	0.134	0.164	0.152	0.299	0.119	0.289	0.537
TCGA-B0-5106-01A-01R-1420-07	0.047	0.141	0.465	0.259	0.304	0.257	0.184	0.077	0.23	0.201	0.309	0.144	0.215	0.249	0.154	0.109	0.163	0.176	0.227	0.132	0.273	0.123	0.283	0.622
TCGA-BP-4329-01A-02R-1289-07	0.015	0.127	0.351	0.163	0.276	0.214	0.21	0.149	0.367	0.266	0.31	0.135	0.212	0.282	0.083	0.123	0.262	0.191	0.19	0.163	0.226	0.154	0.216	0.63
TCGA-B0-4712-01A-01R-1503-07	0.007	0.083	0.343	0.355	0.265	0.39	0.245	0.219	0.138	0.071	0.439	0.092	0.273	0.238	0.202	0.151	0.225	0.156	0.237	0.102	0.285	0.146	0.274	0.68
TCGA-B0-4691-01A-01R-1277-07	0.069	0.083	0.401	0.317	0.348	0.397	0.294	0.253	0.274	0.145	0.446	0.177	0.166	0.316	0.11	0.134	0.232	0.1	0.271	0.022	0.311	0.246	0.328	0.657
TCGA-CZ-5982-01A-11R-1672-07	0.086	0.102	0.293	0.155	0.278	0.146	0.203	0.138	0.269	0.229	0.182	0.17	0.108	0.23	0.062	0.094	0.162	0.157	0.167	0.262	0.169	0.122	0.17	0.544
TCGA-BP-4962-01A-01R-1334-07	0.007	0.164	0.336	0.322	0.269	0.361	0.248	0.133	0.226	0.217	0.445	0.105	0.177	0.176	0.227	0.138	0.275	0.166	0.287	0.048	0.28	0.1	0.288	0.695
TCGA-DV-A4VX-01A-11R-A266-07	0.01	0.142	0.447	0.285	0.273	0.328	0.209	0.216	0.283	0.192	0.131	0.131	0.03	0.195	0.149	0.054	0.132	0.137	0.087	0.191	0.207	0.004	0.247	0.457
TCGA-CJ-6030-01A-11R-1672-07	0.054	0.119	0.4	0.282	0.397	0.351	0.3	0.208	0.265	0.165	0.372	0.178	0.156	0.289	0.142	0.032	0.187	0.195	0.253	0.149	0.299	0.233	0.271	0.666
TCGA-B0-4818-01A-01R-1503-07	0.082	0.139	0.426	0.262	0.418	0.353	0.31	0.234	0.29	0.184	0.365	0.192	0.212	0.358	0.087	0.135	0.164	0.096	0.196	0.173	0.262	0.237	0.297	0.631
TCGA-B0-5706-01A-11R-1541-07	0.027	0.186	0.342	0.436	0.431	0.428	0.323	0.225	0.295	0.14	0.409	0.157	0.161	0.354	0.111	0.107	0.105	0.068	0.177	0.09	0.281	0.29	0.321	0.578
TCGA-BP-4973-01A-01R-1334-07	0.07	0.183	0.404	0.273	0.446	0.315	0.314	0.167	0.305	0.147	0.309	0.189	0.163	0.294	0.074	0.103	0.158	0.149	0.151	0.179	0.238	0.225	0.268	0.595
TCGA-B8-5165-01A-01R-1420-07	0.032	0.184	0.449	0.134	0.364	0.159	0.23	0.095	0.402	0.233	0.253	0.127	0.167	0.256	0.147	0.184	0.331	0.122	0.286	0.154	0.157	0.124	0.2	0.704
TCGA-CJ-4901-01A-01R-1426-07	0.089	0.089	0.397	0.382	0.458	0.436	0.377	0.268	0.26	0.006	0.501	0.165	0.195	0.326	0.131	0.108	0.189	0.136	0.22	0.072	0.274	0.291	0.328	0.671
TCGA-B0-5110-01A-01R-1420-07	0.043	0.171	0.363	0.18	0.323	0.211	0.227	0.116	0.279	0.249	0.265	0.155	0.082	0.245	0.038	0.079	0.161	0.156	0.16	0.191	0.234	0.151	0.221	0.527
TCGA-B0-4838-01A-01R-1305-07	0.047	0.169	0.327	0.41	0.496	0.459	0.389	0.192	0.431	0.101	0.437	0.174	0.109	0.278	0.069	0.046	0.065	0.107	0.129	0.144	0.243	0.186	0.316	0.484
TCGA-BP-4968-01A-01R-1334-07	0.025	0.152	0.427	0.355	0.342	0.364	0.247	0.226	0.317	0.111	0.4	0.151	0.15	0.289	0.113	0.106	0.133	0.131	0.232	0.086	0.273	0.166	0.331	0.59
TCGA-A3-A8OX-01A-11R-A37O-07	0.074	0.2	0.5	0.25	0.41	0.322	0.298	0.183	0.328	0.168	0.372	0.168	0.245	0.281	0.084	0.155	0.257	0.116	0.345	0.114	0.178	0.221	0.225	0.691
TCGA-A3-A6NN-01A-12R-A33J-07	0.102	0.14	0.456	0.144	0.29	0.249	0.217	0.106	0.172	0.197	0.357	0.162	0.175	0.283	0.136	0.073	0.205	0.144	0.241	0.147	0.272	0.157	0.221	0.603
TCGA-B0-4814-01A-01R-1277-07	0.071	0.154	0.429	0.166	0.254	0.229	0.19	0.099	0.346	0.266	0.214	0.171	0.128	0.252	0.063	0.117	0.173	0.161	0.106	0.177	0.187	0.096	0.249	0.52
TCGA-B0-4823-01A-02R-1420-07	0.033	0.16	0.374	0.206	0.356	0.25	0.237	0.065	0.374	0.149	0.317	0.142	0.118	0.273	0.129	0.116	0.217	0.194	0.216	0.103	0.196	0.158	0.253	0.631
TCGA-B0-5098-01A-01R-1420-07	0.015	0.089	0.161	0.261	0.092	0.084	0.134	0.215	0.165	0.095	0.109	0.124	0.195	0.1	0.104	0.131	0.067	0.066	0.097	0.174	0.178	0.05	0.215	0.411
TCGA-B0-5711-01A-11R-1672-07	0.087	0.155	0.392	0.154	0.308	0.231	0.253	0.132	0.299	0.206	0.351	0.186	0.215	0.311	0.081	0.111	0.194	0.18	0.215	0.156	0.211	0.193	0.25	0.629
TCGA-B2-3923-01A-02R-A277-07	0.021	0.123	0.32	0	0.184	0.122	0.19	0.219	0.164	0.124	0.19	0.151	0.081	0	0.132	0.09	0.157	0.21	0.191	0.183	0.067	0.104	0.087	0.526
TCGA-A3-3319-01A-02R-1325-07	0.009	0.121	0.457	0.231	0.256	0.262	0.206	0.155	0.249	0.128	0.287	0.079	0.102	0.117	0.259	0.047	0.286	0.198	0.233	0.201	0.167	0.016	0.225	0.667
TCGA-BP-5007-01A-01R-1334-07	0.05	0.172	0.409	0.251	0.386	0.22	0.246	0.14	0.311	0.231	0.307	0.182	0.182	0.297	0.087	0.15	0.132	0.131	0.185	0.068	0.253	0.167	0.286	0.55
TCGA-B8-A54D-01A-21R-A266-07	0.053	0.146	0.376	0.377	0.406	0.376	0.312	0.165	0.371	0.122	0.408	0.184	0.104	0.229	0.108	0.094	0.102	0.179	0.21	0.09	0.286	0.167	0.336	0.586
TCGA-B0-4833-01A-01R-1305-07	0.032	0.154	0.382	0.341	0.364	0.398	0.291	0.199	0.441	0.161	0.331	0.148	0.168	0.291	0.115	0.063	0.167	0.124	0.199	0.133	0.328	0.142	0.304	0.568
TCGA-BP-4347-01A-01R-1289-07	0.071	0.15	0.337	0.273	0.355	0.25	0.246	0.183	0.349	0.24	0.205	0.147	0.204	0.265	0.05	0.155	0.105	0.128	0.161	0.135	0.25	0.169	0.223	0.513
TCGA-CW-5590-01A-01R-1541-07	0.064	0.103	0.475	0.255	0.339	0.315	0.271	0.226	0.266	0.191	0.342	0.182	0.145	0.287	0.067	0.075	0.227	0.132	0.259	0.131	0.279	0.187	0.259	0.609
TCGA-B0-4822-01A-01R-1277-07	0.047	0.153	0.391	0.306	0.272	0.36	0.211	0.166	0.244	0.228	0.348	0.104	0.25	0.296	0.147	0.102	0.207	0.154	0.217	0.129	0.272	0.158	0.217	0.607
TCGA-B0-4703-01A-01R-1277-07	0.1	0.129	0.328	0.338	0.335	0.353	0.274	0.191	0.259	0.101	0.335	0.155	0.15	0.302	0.164	0.057	0.197	0.125	0.304	0.051	0.231	0.217	0.255	0.624
TCGA-B0-5702-01A-11R-1541-07	0	0.055	0.475	0.135	0.107	0.225	0.075	0.164	0.325	0.02	0.325	0	0.271	0.179	0.184	0.175	0.182	0.198	0.255	0.122	0.359	0	0.281	0.636
TCGA-CJ-4918-01A-01R-1426-07	0.063	0.149	0.398	0.246	0.349	0.269	0.259	0.109	0.291	0.075	0.32	0.151	0.238	0.289	0.117	0.105	0.207	0.148	0.274	0.138	0.218	0.2	0.234	0.648
TCGA-CJ-4897-01A-03R-1426-07	0.029	0.132	0.345	0.167	0.255	0.2	0.212	0.112	0.267	0.218	0.214	0.167	0.193	0.267	0.057	0.164	0.192	0.145	0.139	0.154	0.219	0.106	0.236	0.543
TCGA-BP-4776-01A-01R-1289-07	0.017	0.145	0.447	0.27	0.325	0.231	0.196	0.215	0.307	0.099	0.316	0.123	0.194	0.279	0.062	0.202	0.162	0.102	0.128	0.085	0.3	0.124	0.291	0.526
TCGA-B4-5377-01A-01R-1503-07	0.08	0.109	0.31	0.235	0.348	0.28	0.259	0.158	0.217	0.226	0.253	0.212	0.144	0.276	0.117	0.12	0.204	0.169	0.166	0.197	0.217	0.187	0.244	0.639
TCGA-BP-4774-01A-01R-1289-07	0.053	0.163	0.381	0.238	0.324	0.2	0.209	0.198	0.369	0.214	0.254	0.166	0.183	0.283	0.041	0.152	0.12	0.142	0.13	0.14	0.262	0.199	0.197	0.51
TCGA-B8-4143-01A-01R-1188-07	0.037	0.223	0.381	0.374	0.367	0.466	0.316	0.225	0.247	0.094	0.332	0.135	0.208	0.257	0.207	0.03	0.152	0.13	0.258	0.092	0.254	0.209	0.286	0.621
TCGA-CJ-5675-01A-11R-1541-07	0.034	0.1	0.44	0.376	0.421	0.397	0.333	0.207	0.425	0.135	0.442	0.174	0.07	0.216	0.154	0.008	0.134	0.137	0.261	0.113	0.3	0.135	0.326	0.577
TCGA-B0-5399-01A-01R-1503-07	0.098	0.188	0.355	0.21	0.382	0.32	0.293	0.206	0.343	0.166	0.415	0.219	0.14	0.394	0.048	0.085	0.173	0.127	0.208	0.106	0.228	0.248	0.274	0.578
TCGA-B0-4707-01A-01R-1277-07	0.009	0.189	0.32	0.387	0.309	0.401	0.263	0.259	0.391	0.196	0.312	0.12	0.134	0.275	0.208	0.095	0.215	0	0.213	0.032	0.271	0.174	0.272	0.551
TCGA-CZ-4865-01A-02R-1503-07	0.036	0.115	0.419	0.227	0.228	0.244	0.2	0.15	0.237	0.209	0.33	0.156	0.115	0.235	0.093	0.102	0.195	0.164	0.258	0.112	0.315	0.159	0.267	0.615
TCGA-BP-4344-01A-01R-1289-07	0.057	0.182	0.317	0.131	0.21	0.134	0.137	0.141	0.175	0.256	0.227	0.108	0.206	0.183	0.087	0.172	0.216	0.155	0.25	0.19	0.165	0.124	0.172	0.622
TCGA-DV-5565-01A-01R-1541-07	0.034	0.095	0.3	0.207	0.198	0.185	0.168	0.07	0.198	0.177	0.221	0.104	0.264	0.274	0.102	0.183	0.204	0.183	0.185	0.19	0.212	0.106	0.165	0.6
TCGA-AK-3436-01A-02R-1325-07	0.068	0.05	0.276	0.231	0.134	0.17	0.145	0.128	0.216	0.244	0.399	0.187	0.207	0.307	0.13	0.124	0.222	0.173	0.093	0.112	0.205	0.197	0.204	0.572
TCGA-A3-A6NJ-01A-12R-A33J-07	0.044	0.132	0.421	0.35	0.5	0.34	0.338	0.18	0.338	0.112	0.398	0.182	0.059	0.27	0.096	0.059	0.106	0.129	0.201	0.133	0.322	0.178	0.327	0.559
TCGA-BP-5191-01A-01R-1426-07	0.06	0.139	0.448	0.346	0.363	0.424	0.294	0.253	0.307	0.07	0.445	0.152	0.159	0.279	0.217	0.111	0.245	0.179	0.268	0.025	0.261	0.213	0.286	0.704
TCGA-B8-4154-01A-01R-1188-07	0.003	0.135	0.398	0.277	0.364	0.269	0.238	0.224	0.351	0.11	0.35	0.137	0.108	0.254	0.069	0.111	0.226	0.131	0.224	0.152	0.355	0.144	0.296	0.616
TCGA-B0-4688-01A-01R-1277-07	0.029	0.052	0.316	0.217	0.281	0.27	0.216	0.197	0.3	0	0.072	0.06	0.185	0.141	0.142	0.078	0.111	0.162	0.19	0.183	0.232	0.061	0.181	0.505
TCGA-B0-5697-01A-11R-1541-07	0.051	0.12	0.39	0.39	0.415	0.376	0.298	0.2	0.27	0.104	0.344	0.147	0.153	0.204	0.146	0.081	0.152	0.192	0.246	0.104	0.257	0.14	0.287	0.614
TCGA-BP-4343-01A-02R-1289-07	0.029	0.173	0.33	0.215	0.325	0.331	0.292	0.189	0.421	0.07	0.382	0.144	0.243	0.296	0.175	0.113	0.31	0.129	0.309	0.081	0.194	0.276	0.249	0.748
TCGA-MW-A4EC-01A-11R-A266-07	0.026	0.16	0.363	0.169	0.272	0.21	0.189	0.131	0.154	0.183	0.228	0.142	0.122	0.28	0.045	0.152	0.183	0.162	0.213	0.138	0.242	0.092	0.22	0.548
TCGA-CZ-5452-01A-01R-1503-07	0.101	0.095	0.337	0.364	0.382	0.459	0.347	0.228	0.435	0.02	0.507	0.213	0.133	0.234	0.143	0.092	0.139	0.147	0.219	0.044	0.282	0.23	0.35	0.622
TCGA-B0-5699-01A-11R-1541-07	0.045	0.124	0.418	0.152	0.383	0.244	0.262	0.192	0.238	0.169	0.266	0.171	0.091	0.22	0.075	0.136	0.137	0.189	0.178	0.173	0.255	0.149	0.203	0.565
TCGA-CZ-5460-01A-01R-1503-07	0.073	0.111	0.374	0.343	0.419	0.447	0.365	0.263	0.259	0.203	0.377	0.177	0.185	0.296	0.078	0.103	0.109	0.144	0.174	0.134	0.226	0.225	0.296	0.575
TCGA-B0-4845-01A-01R-1277-07	0.139	0.104	0.206	0.1	0.419	0.202	0.241	0.186	0.264	0.277	0.308	0.235	0.2	0.256	0	0.154	0.127	0.139	0.071	0.212	0.16	0.238	0.101	0.475
TCGA-MM-A563-01A-11R-A266-07	0.082	0.156	0.42	0.288	0.427	0.41	0.319	0.199	0.205	0.102	0.413	0.178	0.246	0.38	0.118	0.119	0.212	0.158	0.259	0.107	0.261	0.271	0.277	0.693
TCGA-BP-4971-01A-01R-1334-07	0.133	0.17	0.374	0.28	0.419	0.411	0.329	0.161	0.217	0.173	0.396	0.188	0.231	0.357	0.092	0.14	0.196	0.198	0.216	0.027	0.151	0.312	0.245	0.649
TCGA-AK-3425-01A-02R-1277-07	0.021	0.102	0.388	0.298	0.281	0.332	0.243	0.147	0.248	0.173	0.373	0.132	0.152	0.226	0.145	0.084	0.236	0.194	0.286	0.13	0.284	0.11	0.304	0.678
TCGA-CZ-4858-01A-01R-1305-07	0.055	0.161	0.362	0.407	0.334	0.487	0.293	0.19	0.259	0.213	0.433	0.2	0.13	0.239	0.23	0.014	0.14	0.127	0.287	0.097	0.255	0.158	0.269	0.602
TCGA-B0-4841-01A-01R-1277-07	0	0.094	0.43	0.193	0.12	0.098	0.071	0.07	0.381	0.086	0.311	0.064	0.253	0.235	0.123	0.171	0.186	0.145	0.167	0.204	0.317	0.066	0.218	0.582
TCGA-B0-4819-01A-01R-1277-07	0.09	0.122	0.437	0.392	0.506	0.455	0.379	0.217	0.352	0.008	0.532	0.167	0.226	0.285	0.141	0.109	0.234	0.114	0.247	0.065	0.272	0.326	0.286	0.693
TCGA-G6-A5PC-01A-11R-A33J-07	0	0.089	0.41	0.355	0.169	0.315	0.161	0.14	0.361	0.075	0.309	0.104	0.084	0.148	0.122	0.112	0.13	0.189	0.128	0.085	0.33	0.001	0.326	0.498
TCGA-BP-4992-01A-01R-1334-07	0.164	0.162	0.401	0.349	0.426	0.431	0.337	0.152	0.259	0.139	0.527	0.221	0.055	0.247	0.134	0.049	0.101	0.121	0.192	0.131	0.255	0.291	0.308	0.604
TCGA-CZ-4864-01A-01R-1503-07	0.045	0.168	0.437	0.335	0.441	0.385	0.343	0.163	0.33	0.162	0.344	0.158	0.094	0.167	0.129	0.024	0.048	0.167	0.167	0.104	0.298	0.144	0.327	0.506
TCGA-BP-5198-01A-01R-1426-07	0.079	0.185	0.302	0.244	0.411	0.346	0.295	0.206	0.182	0.184	0.306	0.182	0.17	0.345	0.067	0.138	0.244	0.19	0.172	0.134	0.16	0.299	0.192	0.654
TCGA-BP-4349-01A-01R-1289-07	0.102	0.122	0.355	0.157	0.21	0.134	0.133	0.118	0.415	0.224	0.285	0.186	0.24	0.298	0.098	0.172	0.153	0.114	0.153	0.145	0.263	0.196	0.216	0.568
TCGA-CJ-4878-01A-01R-1305-07	0.045	0.046	0.133	0.045	0.261	0.14	0.178	0.139	0.278	0.262	0.153	0.202	0.106	0.139	0.042	0.134	0.135	0.185	0.049	0.284	0.165	0.157	0.105	0.497
TCGA-CJ-5672-01A-11R-1541-07	0.034	0.122	0.364	0.391	0.366	0.414	0.295	0.211	0.329	0.114	0.434	0.133	0.224	0.238	0.16	0.121	0.169	0.153	0.215	0.076	0.285	0.156	0.301	0.616
TCGA-BP-4765-01A-01R-1289-07	0.021	0.086	0.328	0	0.262	0.056	0.14	0.107	0.193	0.31	0.225	0.127	0.133	0.09	0.085	0.12	0.202	0.151	0.229	0.2	0.247	0.096	0.139	0.556
TCGA-BP-4970-01A-01R-1334-07	0.042	0.157	0.377	0.291	0.419	0.296	0.284	0.137	0.277	0.188	0.342	0.158	0.2	0.231	0.111	0.135	0.228	0.16	0.234	0.121	0.233	0.143	0.266	0.637
TCGA-BP-5009-01A-01R-1334-07	0.084	0.171	0.39	0.314	0.286	0.321	0.242	0.144	0.242	0.08	0.395	0.152	0.168	0.323	0.093	0.05	0.151	0.156	0.2	0.119	0.202	0.172	0.286	0.559
TCGA-CJ-4900-01A-01R-1334-07	0.044	0.168	0.425	0.347	0.373	0.427	0.283	0.203	0.219	0.215	0.366	0.149	0.205	0.312	0.148	0.136	0.206	0.187	0.27	0.112	0.251	0.2	0.302	0.711
TCGA-BP-5186-01A-01R-1426-07	0.028	0.17	0.344	0.177	0.292	0.151	0.185	0.098	0.321	0.266	0.302	0.133	0.061	0.246	0.09	0.108	0.175	0.154	0.233	0.123	0.248	0.02	0.262	0.53
TCGA-A3-3370-01A-02R-1420-07	0.039	0.179	0.328	0.328	0.531	0.342	0.348	0.207	0.388	0.168	0.343	0.175	0.199	0.298	0.115	0.079	0.186	0.116	0.167	0.133	0.233	0.209	0.281	0.585
TCGA-B0-4810-01A-01R-1503-07	0.041	0.157	0.434	0.338	0.323	0.405	0.287	0.195	0.315	0.106	0.422	0.15	0.233	0.301	0.148	0.07	0.186	0.113	0.259	0.097	0.307	0.186	0.299	0.618
TCGA-CJ-4916-01A-01R-1426-07	0.043	0.159	0.433	0.383	0.419	0.42	0.331	0.201	0.42	0.172	0.473	0.165	0.064	0.245	0.146	0	0.094	0.125	0.187	0.088	0.332	0.198	0.338	0.535
TCGA-B0-4846-01A-01R-1277-07	0.053	0.192	0.371	0.3	0.458	0.348	0.345	0.232	0.361	0.155	0.341	0.183	0.116	0.252	0.091	0.078	0.149	0.145	0.221	0.164	0.23	0.219	0.239	0.595
TCGA-BP-4756-01A-01R-1289-07	0.094	0.161	0.314	0.185	0.236	0.208	0.212	0.156	0.413	0.296	0.133	0.142	0.068	0.059	0.094	0.074	0.131	0.179	0.213	0.122	0.175	0.058	0.269	0.52
TCGA-B0-5088-01A-01R-1334-07	0.056	0.165	0.396	0.208	0.353	0.338	0.246	0.201	0.249	0.195	0.325	0.142	0.15	0.341	0.122	0.172	0.244	0.224	0.231	0.051	0.235	0.222	0.216	0.675
TCGA-B0-4837-01A-01R-1305-07	0.068	0.177	0.406	0.144	0.21	0.193	0.198	0.086	0.196	0.199	0.238	0.119	0.221	0.26	0.156	0.154	0.31	0.117	0.266	0.16	0.193	0.14	0.178	0.675
TCGA-BP-5174-01A-01R-1426-07	0	0.147	0.368	0.17	0.107	0.17	0.135	0.107	0.371	0.174	0.155	0.09	0.06	0.177	0.134	0.14	0.131	0.227	0.159	0.091	0.197	0.011	0.257	0.523
TCGA-BP-4803-01A-01R-1305-07	0.045	0.178	0.424	0.162	0.278	0.185	0.215	0.106	0.176	0.219	0.275	0.137	0.17	0.244	0.099	0.119	0.234	0.164	0.231	0.169	0.22	0.125	0.225	0.622
TCGA-B0-5097-01A-01R-1420-07	0.084	0.19	0.311	0.215	0.531	0.367	0.376	0.167	0.278	0.195	0.284	0.172	0.225	0.324	0.138	0.057	0.239	0.162	0.235	0.196	0.126	0.34	0.142	0.688
TCGA-B0-5119-01A-02R-1420-07	0	0.137	0.363	0.258	0.308	0.197	0.243	0.107	0.366	0.222	0.312	0.148	0.072	0.222	0.074	0.103	0.099	0.149	0.122	0.144	0.31	0.091	0.307	0.496
TCGA-BP-4345-01A-01R-1289-07	0.071	0.162	0.362	0.231	0.327	0.365	0.274	0.179	0.326	0.13	0.348	0.118	0.275	0.319	0.119	0.101	0.226	0.213	0.245	0.102	0.193	0.24	0.186	0.652
TCGA-AK-3453-01A-02R-1277-07	0.098	0.168	0.413	0.335	0.341	0.448	0.301	0.249	0.445	0.009	0.465	0.186	0.212	0.292	0.14	0.11	0.108	0.118	0.207	0.096	0.273	0.174	0.352	0.594
TCGA-BP-4342-01A-01R-1289-07	0.119	0.103	0.369	0.184	0.391	0.295	0.279	0.175	0.182	0.293	0.318	0.185	0.169	0.361	0.159	0.132	0.281	0.112	0.212	0.127	0.16	0.247	0.179	0.659
TCGA-B0-4844-01A-01R-1277-07	0.02	0.086	0.43	0.285	0.314	0.399	0.287	0.202	0.466	0.183	0.206	0.121	0.088	0.217	0.185	0.096	0.255	0.138	0.176	0.15	0.209	0.074	0.272	0.613
TCGA-BP-4804-01A-02R-1305-07	0.052	0.162	0.361	0.356	0.417	0.429	0.344	0.22	0.355	0.179	0.446	0.136	0.239	0.328	0.163	0.117	0.209	0.109	0.256	0.067	0.247	0.237	0.3	0.664
TCGA-CW-6088-01A-11R-1672-07	0.016	0.131	0.322	0.16	0.259	0.141	0.163	0.149	0.17	0.277	0.201	0.124	0.208	0.227	0.079	0.165	0.207	0.177	0.171	0.195	0.209	0.077	0.184	0.572
TCGA-B0-5701-01A-11R-1541-07	0.008	0.183	0.414	0.303	0.392	0.39	0.329	0.216	0.258	0.12	0.222	0.163	0.194	0.138	0.146	0.086	0.176	0.178	0.219	0.136	0.198	0.155	0.25	0.612
TCGA-CJ-5681-01A-11R-1541-07	0	0.124	0.249	0.018	0.16	0.079	0.151	0.154	0.22	0.306	0	0.08	0.194	0.076	0.103	0.194	0.247	0.172	0.323	0.165	0.031	0.101	0.101	0.64
TCGA-B0-4843-01A-01R-1277-07	0.101	0.102	0.38	0.123	0.208	0.202	0.145	0.116	0.269	0.186	0.279	0.119	0.275	0.268	0.115	0.15	0.272	0.122	0.262	0.11	0.177	0.18	0.141	0.615
TCGA-BP-4766-01A-01R-1289-07	0.035	0.09	0.341	0.004	0.227	0.074	0.138	0.13	0.156	0.284	0.158	0.108	0.164	0.102	0.095	0.157	0.17	0.22	0.16	0.262	0.226	0.081	0.139	0.585
TCGA-B8-A54H-01A-11R-A33J-07	0.03	0.141	0.375	0.286	0.266	0.248	0.23	0.104	0.319	0.102	0.349	0.139	0.181	0.259	0.075	0.121	0.123	0.099	0.163	0.144	0.318	0.115	0.314	0.525
TCGA-B4-5836-01A-11R-1672-07	0.023	0.129	0.463	0.156	0.244	0.146	0.173	0.097	0.286	0.217	0.29	0.136	0.154	0.24	0.08	0.103	0.231	0.151	0.219	0.214	0.29	0.116	0.234	0.613
TCGA-B0-5117-01A-01R-1420-07	0.021	0.062	0.231	0.064	0.062	0.019	0.076	0.196	0.314	0.196	0.151	0.107	0.168	0.062	0.104	0.15	0.086	0.141	0.17	0.173	0.11	0.117	0.053	0.452
TCGA-CJ-5680-01A-11R-1541-07	0.041	0.09	0.457	0.156	0.173	0.166	0.129	0.087	0.17	0.25	0.114	0.127	0.121	0.209	0.097	0.16	0.219	0.236	0.285	0.206	0.131	0.049	0.169	0.647
TCGA-DV-A4W0-05A-11R-A266-07	0.025	0.05	0.305	0.053	0.228	0	0.089	0.116	0.321	0.309	0.09	0.172	0.164	0.054	0.115	0.145	0.079	0.086	0.078	0.189	0.171	0.095	0.147	0.425
TCGA-CW-5589-01A-01R-1541-07	0.018	0.125	0.453	0.118	0.309	0.159	0.187	0.09	0.267	0.269	0.237	0.13	0.2	0.23	0.127	0.112	0.304	0.185	0.314	0.142	0.234	0.118	0.188	0.679
TCGA-BP-5000-01A-01R-1334-07	0.043	0.147	0.486	0.322	0.35	0.395	0.283	0.184	0.272	0.105	0.344	0.142	0.191	0.3	0.153	0.093	0.251	0.109	0.252	0.067	0.298	0.187	0.271	0.63
TCGA-A3-3346-01A-01R-1766-07	0	0.147	0.455	0.291	0.354	0.363	0.264	0.223	0.138	0.178	0.198	0.078	0.069	0.079	0.208	0.052	0.135	0.239	0.247	0.227	0.293	0.128	0.198	0.653
TCGA-CJ-5689-01A-11R-1541-07	0.011	0.182	0.499	0.204	0.241	0.282	0.238	0.102	0.369	0.167	0.295	0.114	0.222	0.283	0.091	0.106	0.297	0.172	0.319	0.118	0.289	0.204	0.184	0.679
TCGA-3Z-A93Z-01A-11R-A37O-07	0	0.129	0.473	0.167	0.233	0.181	0.17	0.099	0.364	0.202	0.22	0.104	0.216	0.261	0.104	0.183	0.224	0.113	0.257	0.116	0.281	0.082	0.219	0.591
TCGA-CJ-4638-01A-02R-1325-07	0	0.085	0.393	0.287	0.193	0.256	0.163	0.147	0.286	0.247	0.19	0.112	0.097	0.231	0.106	0.116	0.202	0.152	0.087	0.115	0.236	0.029	0.26	0.486
TCGA-BP-5184-01A-01R-1426-07	0.054	0.172	0.395	0.175	0.334	0.195	0.25	0.103	0.305	0.224	0.333	0.168	0.11	0.317	0.089	0.123	0.256	0.155	0.219	0.099	0.244	0.14	0.233	0.599
TCGA-B0-5116-01A-02R-1420-07	0.04	0.166	0.297	0.198	0.164	0.13	0.145	0.128	0.292	0.175	0.208	0.125	0.185	0.288	0.045	0.108	0.174	0.13	0.136	0.17	0.219	0.102	0.235	0.501
TCGA-CZ-4857-01A-01R-1305-07	0.06	0.089	0.396	0.281	0.396	0.359	0.31	0.191	0.14	0.2	0.339	0.122	0.213	0.263	0.168	0.114	0.223	0.173	0.229	0.145	0.212	0.162	0.237	0.661
TCGA-BP-5192-01A-01R-1426-07	0.024	0.135	0.293	0.175	0.223	0.079	0.139	0.122	0.276	0.298	0.162	0.174	0.201	0.297	0.034	0.144	0.133	0.129	0.098	0.146	0.2	0.091	0.222	0.454
TCGA-B8-4620-01A-02R-1325-07	0.064	0.151	0.311	0.269	0.441	0.232	0.261	0.154	0.01	0.233	0.244	0.161	0.044	0.22	0.142	0.108	0.158	0.157	0.275	0.373	0.17	0.279	0.116	0.732
TCGA-BP-4959-01A-01R-1334-07	0.06	0.164	0.334	0.112	0.284	0.228	0.223	0.097	0.265	0.218	0.304	0.161	0.139	0.276	0.151	0.095	0.31	0.245	0.237	0.113	0.13	0.188	0.191	0.697
TCGA-CJ-4905-01A-02R-1426-07	0.079	0.145	0.416	0.11	0.275	0.138	0.181	0.065	0.168	0.22	0.303	0.157	0.208	0.286	0.069	0.135	0.2	0.123	0.242	0.183	0.274	0.134	0.203	0.587
TCGA-BP-5181-01A-01R-1426-07	0.056	0.127	0.415	0.141	0.245	0.189	0.179	0.126	0.231	0.188	0.293	0.167	0.203	0.266	0.086	0.133	0.182	0.154	0.174	0.185	0.256	0.142	0.221	0.581
TCGA-EU-5906-01A-11R-1672-07	0.047	0.159	0.37	0.128	0.318	0.151	0.188	0.106	0.238	0.248	0.259	0.155	0.189	0.26	0.127	0.141	0.254	0.149	0.217	0.238	0.193	0.155	0.172	0.662
TCGA-CJ-4868-01A-01R-1305-07	0.014	0.187	0.381	0.343	0.405	0.378	0.305	0.193	0.308	0.157	0.362	0.111	0.153	0.308	0.146	0.039	0.233	0.188	0.282	0.092	0.251	0.211	0.249	0.656
TCGA-B8-4148-01A-02R-1325-07	0.053	0.165	0.371	0.356	0.558	0.37	0.383	0.244	0.342	0.155	0.425	0.174	0.106	0.257	0.11	0.041	0.094	0.12	0.186	0.132	0.299	0.2	0.312	0.544
TCGA-CJ-4886-01A-01R-1305-07	0.069	0.156	0.363	0.274	0.35	0.266	0.281	0.174	0.333	0.135	0.405	0.181	0.133	0.339	0.105	0.048	0.156	0.148	0.212	0.124	0.285	0.207	0.278	0.582
TCGA-AK-3429-01A-02R-1325-07	0.035	0.131	0.34	0.362	0.366	0.391	0.313	0.228	0.364	0.147	0.486	0.185	0.116	0.291	0.098	0.093	0.125	0.093	0.219	0.087	0.288	0.193	0.324	0.561
TCGA-CZ-5465-01A-01R-1503-07	0.035	0.164	0.296	0.133	0.232	0.167	0.176	0.155	0.102	0.265	0.197	0.162	0.129	0.223	0.025	0.136	0.152	0.205	0.072	0.212	0.177	0.1	0.198	0.501
TCGA-B0-4714-01A-01R-1277-07	0.046	0.179	0.437	0.322	0.347	0.402	0.296	0.204	0.402	0.169	0.45	0.163	0.192	0.314	0.113	0.084	0.126	0.109	0.199	0.084	0.336	0.163	0.343	0.556
TCGA-AK-3461-01A-02R-1277-07	0.073	0.109	0.459	0.223	0.466	0.284	0.305	0.184	0.426	0.186	0.288	0.171	0.102	0.313	0.085	0.095	0.216	0.099	0.237	0.209	0.222	0.223	0.197	0.62
TCGA-B8-5159-01A-01R-1420-07	0.025	0.158	0.382	0.266	0.285	0.254	0.233	0.137	0.368	0.283	0.215	0.177	0.049	0.224	0.108	0.071	0.134	0.141	0.136	0.185	0.235	0.107	0.282	0.53
TCGA-A3-3358-01A-01R-1541-07	0.047	0.196	0.44	0.25	0.461	0.369	0.314	0.194	0.274	0.163	0.352	0.177	0.178	0.284	0.106	0.088	0.207	0.156	0.257	0.112	0.271	0.247	0.303	0.672
TCGA-A3-3372-01A-02R-1325-07	0.106	0.166	0.392	0.235	0.375	0.262	0.264	0.139	0.27	0.194	0.288	0.18	0.177	0.265	0.06	0.132	0.158	0.131	0.182	0.193	0.222	0.177	0.249	0.584
TCGA-CJ-6032-01A-11R-1672-07	0.071	0.113	0.371	0.22	0.28	0.177	0.214	0.146	0.385	0.232	0.201	0.13	0.09	0.167	0.089	0.138	0.116	0.17	0.133	0.169	0.247	0.109	0.239	0.529
TCGA-B0-5703-01A-11R-1541-07	0.093	0.103	0.417	0.166	0.27	0.276	0.247	0.179	0.315	0.199	0.414	0.188	0.25	0.232	0.031	0.119	0.129	0.027	0.207	0.165	0.327	0.189	0.312	0.537
TCGA-B8-A54F-01A-11R-A266-07	0.082	0.184	0.34	0.188	0.31	0.23	0.182	0.15	0.161	0.256	0.205	0.172	0.106	0.321	0.087	0.106	0.247	0.166	0.251	0.149	0.126	0.158	0.212	0.627
TCGA-B0-5095-01A-01R-1420-07	0.049	0.149	0.359	0.246	0.286	0.255	0.227	0.195	0.216	0.249	0.3	0.105	0.235	0.227	0.149	0.096	0.274	0.112	0.312	0.094	0.256	0.162	0.242	0.656
TCGA-CZ-4861-01A-01R-1305-07	0.041	0.161	0.332	0.297	0.396	0.465	0.323	0.195	0.136	0.126	0.318	0.158	0.137	0.252	0.114	0.085	0.185	0.218	0.215	0.22	0.214	0.178	0.211	0.649
TCGA-A3-3349-01A-01R-1188-07	0.05	0.161	0.411	0.119	0.275	0.155	0.157	0.043	0.12	0.258	0.278	0.139	0.211	0.243	0.095	0.125	0.203	0.149	0.232	0.187	0.255	0.136	0.194	0.602
TCGA-AK-3455-01A-01R-0864-07	0.045	0.14	0.489	0.345	0.515	0.369	0.341	0.256	0.432	0.119	0.496	0.213	0.098	0.269	0.052	0.011	0.215	0.049	0.226	0.087	0.335	0.197	0.338	0.535
TCGA-CW-5585-01A-01R-1541-07	0.028	0.079	0.225	0.013	0.155	0.053	0.13	0.09	0.153	0.248	0.183	0.15	0.207	0.096	0.141	0.123	0.14	0.139	0.156	0.197	0.228	0.074	0.159	0.515
TCGA-BP-4981-01A-01R-1334-07	0.087	0.119	0.469	0.202	0.27	0.269	0.176	0.107	0.229	0.103	0.328	0.194	0.187	0.311	0.117	0.11	0.147	0.136	0.185	0.137	0.29	0.178	0.255	0.576
TCGA-BP-4337-01A-01R-1289-07	0.063	0.157	0.331	0.247	0.35	0.323	0.242	0.152	0.402	0.235	0.266	0.157	0.177	0.349	0.103	0.156	0.219	0.13	0.201	0.121	0.16	0.252	0.16	0.611
TCGA-CJ-5686-01A-11R-1672-07	0.081	0.125	0.434	0.224	0.396	0.31	0.267	0.164	0.274	0.197	0.312	0.21	0.168	0.308	0.128	0.056	0.277	0.148	0.253	0.128	0.265	0.246	0.229	0.667
TCGA-A3-A8OV-01A-11R-A37O-07	0	0.118	0.411	0.094	0.165	0.074	0.089	0.114	0.133	0.207	0.208	0.08	0.061	0.179	0.108	0.135	0.145	0.183	0.197	0.202	0.301	0.021	0.247	0.563
TCGA-AK-3447-01A-01R-1766-07	0	0.118	0.415	0.06	0	0.009	0	0.202	0.365	0.085	0.149	0.097	0.001	0.073	0.078	0.131	0.105	0.141	0.169	0.252	0.275	0	0.161	0.472
TCGA-CJ-4876-01A-01R-1305-07	0.034	0.127	0.304	0.395	0.291	0.358	0.255	0.195	0.472	0.193	0.311	0.187	0.136	0.277	0.052	0.106	0.072	0.052	0.114	0.078	0.318	0.142	0.299	0.417
TCGA-B0-4834-01A-01R-1305-07	0.075	0.098	0.225	0.016	0.198	0.03	0.121	0.178	0.069	0.27	0.047	0.17	0.077	0.148	0.033	0.08	0.123	0.117	0.135	0.164	0.088	0.13	0.099	0.402
TCGA-B0-5713-01A-11R-1672-07	0.012	0.118	0.41	0.216	0.256	0.2	0.206	0.177	0.321	0.22	0.321	0.134	0.118	0.191	0.08	0.086	0.128	0.169	0.169	0.174	0.308	0.078	0.265	0.523
TCGA-CJ-5671-01A-11R-1541-07	0.097	0.131	0.384	0.242	0.269	0.35	0.27	0.129	0.239	0.151	0.4	0.162	0.302	0.326	0.16	0.101	0.23	0.186	0.271	0.099	0.243	0.278	0.26	0.721
TCGA-CZ-5454-01A-01R-1503-07	0.035	0.181	0.395	0.137	0.234	0.229	0.174	0.132	0.196	0.214	0.247	0.147	0.133	0.297	0.156	0.057	0.195	0.281	0.231	0.138	0.214	0.144	0.238	0.655
TCGA-BP-4790-01A-01R-1305-07	0.1	0.199	0.317	0.32	0.505	0.37	0.39	0.165	0.382	0.193	0.407	0.204	0.146	0.35	0.109	0.065	0.17	0.146	0.258	0.093	0.189	0.284	0.273	0.637
TCGA-B0-5107-01A-01R-1420-07	0.024	0.175	0.428	0.456	0.307	0.443	0.255	0.272	0.324	0.067	0.298	0.113	0.082	0.045	0.152	0.091	0.037	0.16	0.168	0.096	0.231	0	0.35	0.48
TCGA-B4-5834-01A-11R-1672-07	0.041	0.085	0.333	0.177	0.241	0.123	0.165	0.134	0.207	0.244	0.281	0.161	0.202	0.256	0.081	0.171	0.197	0.117	0.193	0.182	0.257	0.123	0.23	0.589
TCGA-G6-A8L6-01A-11R-A37O-07	0.051	0.121	0.408	0.219	0.317	0.234	0.212	0.105	0.232	0.168	0.296	0.158	0.231	0.295	0.047	0.154	0.177	0.138	0.187	0.161	0.31	0.128	0.214	0.548
TCGA-BP-4991-01A-01R-1334-07	0.054	0.15	0.42	0.143	0.316	0.142	0.192	0.078	0.287	0.275	0.243	0.165	0.113	0.246	0.108	0.095	0.149	0.16	0.184	0.196	0.193	0.187	0.183	0.575
TCGA-A3-3347-01A-02R-1325-07	0.045	0.134	0.41	0.281	0.413	0.315	0.288	0.169	0.221	0.139	0.306	0.135	0.211	0.23	0.209	0.145	0.285	0.182	0.301	0.166	0.191	0.236	0.223	0.795
TCGA-B2-5636-01A-02R-1541-07	0.014	0.074	0.301	0.133	0.197	0.121	0.154	0.094	0.256	0.278	0.148	0.105	0.213	0.139	0.146	0.185	0.208	0.153	0.193	0.177	0.118	0.087	0.146	0.59
TCGA-B4-5844-01A-11R-1672-07	0.023	0.131	0.393	0.127	0.294	0.101	0.175	0.096	0.152	0.218	0.283	0.143	0.213	0.233	0.079	0.123	0.132	0.135	0.193	0.286	0.247	0.113	0.178	0.565
TCGA-BP-4801-01A-02R-1420-07	0.029	0.172	0.38	0.179	0.303	0.213	0.197	0.094	0.271	0.271	0.257	0.118	0.104	0.243	0.095	0.121	0.228	0.234	0.236	0.128	0.21	0.154	0.235	0.652
TCGA-A3-3307-01A-01R-0864-07	0.05	0.177	0.353	0.212	0.355	0.19	0.233	0.148	0.33	0.193	0.309	0.166	0.16	0.329	0.069	0.111	0.162	0.146	0.185	0.218	0.259	0.208	0.267	0.622
TCGA-B0-4821-01A-01R-1503-07	0	0.189	0.452	0.314	0.282	0.32	0.2	0.165	0.264	0.204	0.315	0.098	0.072	0.253	0.142	0.075	0.151	0.053	0.149	0.085	0.318	0.129	0.25	0.471
TCGA-B0-4813-01A-01R-1277-07	0.026	0.13	0.338	0.162	0.174	0.161	0.167	0.087	0.372	0.262	0.223	0.095	0.113	0.273	0.123	0.083	0.16	0.137	0.109	0.173	0.196	0.123	0.189	0.499
TCGA-CZ-5459-01A-01R-1503-07	0.023	0.163	0.429	0.254	0.359	0.333	0.248	0.16	0.317	0.216	0.229	0.158	0.082	0.231	0.087	0.166	0.156	0.145	0.15	0.128	0.226	0.119	0.254	0.549
TCGA-B0-5108-01A-01R-1420-07	0.064	0.124	0.42	0.267	0.438	0.436	0.33	0.165	0.213	0.154	0.362	0.164	0.253	0.355	0.15	0.071	0.213	0.209	0.281	0.147	0.204	0.287	0.195	0.707
TCGA-CZ-4862-01A-01R-1305-07	0.061	0.184	0.372	0.36	0.467	0.36	0.351	0.209	0.39	0.184	0.473	0.198	0.122	0.228	0.123	0.058	0.127	0.121	0.234	0.093	0.275	0.212	0.331	0.591
TCGA-MM-A564-01A-11R-A266-07	0.026	0.163	0.394	0.158	0.145	0.119	0.095	0.041	0.107	0.16	0.225	0.077	0.222	0.251	0.123	0.12	0.14	0.12	0.224	0.183	0.326	0.079	0.232	0.556
TCGA-CJ-4881-01A-01R-1305-07	0.023	0.146	0.412	0.253	0.317	0.369	0.258	0.208	0.333	0.178	0.424	0.119	0.213	0.368	0.222	0.076	0.284	0.141	0.284	0.112	0.194	0.206	0.241	0.713
TCGA-B0-5077-01A-01R-1334-07	0.047	0.14	0.459	0.203	0.276	0.222	0.188	0.145	0.226	0.212	0.267	0.118	0.106	0.255	0.13	0.178	0.174	0.156	0.155	0.13	0.238	0.106	0.225	0.571
TCGA-B0-5092-01A-01R-1420-07	0.073	0.139	0.393	0.417	0.439	0.477	0.359	0.271	0.396	0.027	0.536	0.178	0.159	0.281	0.121	0.011	0.098	0.096	0.204	0.02	0.328	0.244	0.338	0.515
TCGA-EU-5905-01A-11R-1672-07	0.036	0.117	0.368	0.178	0.209	0.192	0.172	0.065	0.113	0.23	0.24	0.166	0.21	0.207	0.164	0.151	0.262	0.148	0.229	0.18	0.112	0.147	0.201	0.675
TCGA-BP-5168-01A-01R-1420-07	0.034	0.114	0.338	0.182	0.306	0.18	0.208	0.169	0.368	0.24	0.258	0.156	0.074	0.325	0.074	0.098	0.172	0.15	0.137	0.135	0.227	0.14	0.223	0.514
TCGA-B4-5832-01A-11R-1672-07	0.051	0.186	0.413	0.236	0.412	0.153	0.304	0.235	0.258	0.092	0.359	0.158	0.117	0.2	0.083	0.014	0.298	0.119	0.268	0.283	0.08	0.224	0.138	0.65
TCGA-B8-5163-01A-01R-1420-07	0.069	0.158	0.406	0.333	0.424	0.396	0.352	0.191	0.347	0.061	0.445	0.161	0.234	0.336	0.173	0.043	0.192	0.116	0.264	0.112	0.219	0.31	0.239	0.659
TCGA-DV-5575-01A-01R-1541-07	0.057	0.151	0.335	0.29	0.418	0.304	0.282	0.186	0.289	0.22	0.307	0.175	0.162	0.269	0.082	0.093	0.216	0.154	0.222	0.142	0.219	0.178	0.256	0.611
TCGA-CW-5580-01A-01R-1672-07	0.058	0.137	0.305	0.152	0.282	0.173	0.19	0.166	0.08	0.247	0.215	0.152	0.048	0.204	0.059	0.127	0.25	0.214	0.184	0.232	0.119	0.136	0.142	0.612
TCGA-B0-5692-01A-11R-1541-07	0.009	0.137	0.425	0.393	0.361	0.413	0.326	0.205	0.404	0.081	0.462	0.17	0.099	0.213	0.176	0.016	0.017	0.125	0.171	0.085	0.309	0.132	0.337	0.482
TCGA-CJ-4640-01A-02R-1325-07	0.043	0.112	0.376	0.31	0.339	0.367	0.278	0.229	0.253	0.196	0.353	0.164	0.204	0.284	0.143	0.118	0.254	0.13	0.228	0.077	0.308	0.184	0.31	0.658
TCGA-A3-3316-01A-01R-0864-07	0.03	0.199	0.334	0.165	0.315	0.203	0.206	0.112	0.159	0.235	0.148	0.077	0.165	0.239	0.178	0.171	0.249	0.186	0.244	0.265	0.076	0.148	0.175	0.735
TCGA-BP-4797-01A-01R-1305-07	0.043	0.173	0.372	0.238	0.356	0.307	0.282	0.127	0.306	0.178	0.306	0.134	0.119	0.277	0.157	0.119	0.24	0.159	0.269	0.159	0.161	0.224	0.235	0.711
TCGA-BP-5195-01A-02R-1426-07	0.02	0.175	0.418	0.179	0.323	0.209	0.227	0.107	0.239	0.251	0.243	0.128	0.212	0.241	0.095	0.125	0.193	0.194	0.228	0.166	0.204	0.122	0.233	0.618
TCGA-B0-5691-01A-11R-1541-07	0.061	0.203	0.391	0.186	0.384	0.222	0.258	0.101	0.478	0.205	0.294	0.147	0.189	0.284	0.126	0.147	0.297	0.101	0.315	0.15	0.158	0.204	0.191	0.697
TCGA-BP-5006-01A-01R-1334-07	0.069	0.11	0.354	0.099	0.23	0.133	0.159	0.179	0.163	0.257	0.234	0.125	0.121	0.182	0.049	0.121	0.182	0.195	0.176	0.194	0.262	0.115	0.173	0.549
TCGA-CZ-5469-01A-01R-1503-07	0.013	0.084	0.268	0.278	0.182	0.216	0.167	0.173	0.124	0.245	0.193	0.1	0.204	0.191	0.121	0.16	0.16	0.228	0.123	0.104	0.182	0.058	0.219	0.535
TCGA-BP-4999-01A-01R-1334-07	0.086	0.174	0.343	0.172	0.255	0.1	0.15	0.117	0.214	0.264	0.234	0.146	0.162	0.289	0.037	0.17	0.191	0.139	0.162	0.207	0.158	0.17	0.194	0.578
TCGA-EU-5904-01A-11R-1672-07	0.055	0.184	0.326	0.172	0.425	0.156	0.247	0.14	0.307	0.268	0.257	0.187	0.144	0.325	0.078	0.124	0.171	0.119	0.176	0.23	0.179	0.23	0.177	0.595
TCGA-B2-3924-01B-03R-A277-07	0.134	0.241	0.313	0.373	0.546	0.293	0.424	0.129	0.283	0.112	0.485	0.214	0.03	0.245	0.017	0.091	0.116	0.081	0.13	0.219	0.239	0.257	0.312	0.557
TCGA-B2-3924-01A-02R-A277-07	0.05	0.211	0.306	0.425	0.517	0.38	0.448	0.214	0.205	0.077	0.455	0.216	0.114	0.24	0.084	0.029	0.121	0.104	0.155	0.122	0.251	0.168	0.352	0.517
TCGA-BP-5189-01A-02R-1426-07	0.064	0.169	0.362	0.205	0.412	0.325	0.291	0.175	0.217	0.179	0.266	0.18	0.156	0.287	0.136	0.102	0.248	0.159	0.232	0.209	0.157	0.225	0.18	0.679
TCGA-B0-5812-01A-11R-1672-07	0.047	0.167	0.383	0.165	0.35	0.194	0.248	0.106	0.388	0.203	0.328	0.164	0.17	0.301	0.078	0.096	0.221	0.138	0.243	0.17	0.248	0.157	0.218	0.601
TCGA-A3-3385-01A-02R-1420-07	0.028	0.123	0.203	0.021	0.138	0	0.078	0.11	0.201	0.257	0.11	0.153	0.028	0.046	0.046	0.158	0.152	0.214	0.057	0.273	0.197	0.031	0.188	0.509
TCGA-BP-4787-01A-01R-1305-07	0	0.17	0.471	0.238	0.302	0.313	0.232	0.132	0.161	0.212	0.335	0.085	0.101	0.172	0.21	0.095	0.301	0.204	0.325	0.198	0.161	0.171	0.212	0.781
TCGA-BP-4325-01A-02R-1289-07	0.01	0.177	0.395	0.288	0.302	0.245	0.257	0.134	0.283	0.191	0.378	0.151	0.041	0.185	0.087	0.053	0.081	0.163	0.14	0.182	0.321	0.052	0.358	0.508
TCGA-A3-3322-01A-02R-1325-07	0.066	0.144	0.238	0.094	0.256	0.149	0.174	0.111	0.155	0.298	0.204	0.144	0.189	0.247	0.052	0.135	0.233	0.184	0.169	0.194	0.152	0.118	0.196	0.583
TCGA-BP-5194-01A-02R-1426-07	0.061	0.166	0.373	0.153	0.311	0.155	0.208	0.14	0.22	0.256	0.302	0.163	0.085	0.297	0.074	0.1	0.175	0.179	0.225	0.133	0.208	0.174	0.233	0.589
TCGA-B2-5635-01B-04R-A277-07	0.107	0.26	0.337	0.267	0.601	0.274	0.442	0.153	0.271	0.2	0.413	0.25	0.065	0.267	0.023	0.091	0.139	0.147	0.159	0.242	0.124	0.261	0.303	0.622
TCGA-B0-5096-01A-01R-1420-07	0	0.178	0.364	0.217	0.202	0.277	0.168	0.07	0.236	0.189	0.164	0.122	0.165	0.236	0.119	0.154	0.182	0.241	0.24	0.168	0.133	0.123	0.199	0.65
TCGA-CZ-5986-01A-11R-1672-07	0.115	0.163	0.282	0.123	0.317	0.178	0.222	0.17	0.135	0.218	0.264	0.199	0.116	0.257	0.052	0.1	0.191	0.176	0.189	0.188	0.167	0.187	0.188	0.58
TCGA-B8-4151-01A-01R-1188-07	0.017	0.11	0.304	0.208	0.247	0.127	0.136	0.201	0.274	0.149	0.137	0.148	0.081	0.244	0.046	0.185	0.153	0.181	0.102	0.206	0.257	0.087	0.231	0.542
TCGA-BP-4982-01A-01R-1334-07	0.07	0.165	0.406	0.175	0.349	0.205	0.24	0.105	0.236	0.249	0.288	0.149	0.11	0.285	0.083	0.072	0.222	0.143	0.203	0.175	0.232	0.176	0.226	0.592
TCGA-B0-4713-01A-01R-1277-07	0	0.088	0.526	0.225	0.222	0.341	0.236	0.168	0.457	0.193	0.286	0.125	0.147	0.244	0.189	0.075	0.31	0.114	0.28	0.093	0.292	0.127	0.295	0.675
TCGA-CJ-4902-01A-01R-1426-07	0.081	0.168	0.405	0.243	0.403	0.321	0.287	0.168	0.248	0.181	0.343	0.191	0.252	0.324	0.131	0.104	0.237	0.131	0.245	0.081	0.223	0.27	0.233	0.652
TCGA-MM-A84U-01A-11R-A37O-07	0	0.123	0.455	0.245	0.199	0.253	0.144	0.113	0.209	0.175	0.25	0.094	0.212	0.249	0.166	0.138	0.237	0.175	0.241	0.076	0.247	0.083	0.23	0.612
TCGA-B0-4816-01A-01R-1503-07	0.04	0.137	0.451	0.179	0.359	0.274	0.22	0.136	0.126	0.138	0.327	0.15	0.143	0.279	0.102	0.119	0.21	0.199	0.221	0.227	0.241	0.177	0.191	0.658
TCGA-A3-3311-01A-02R-1325-07	0.031	0.192	0.402	0.235	0.324	0.25	0.243	0.144	0.294	0.198	0.27	0.129	0.069	0.248	0.096	0.063	0.16	0.174	0.17	0.179	0.2	0.105	0.275	0.557
TCGA-CZ-4866-01A-01R-1503-07	0.029	0.233	0.4	0.143	0.185	0.121	0.169	0.067	0.119	0.212	0.124	0.119	0.102	0.125	0.141	0.139	0.195	0.266	0.257	0.126	0.114	0.05	0.206	0.629
TCGA-BP-5182-01A-01R-1426-07	0.041	0.169	0.321	0.259	0.403	0.331	0.308	0.19	0.21	0.216	0.325	0.121	0.231	0.294	0.119	0.137	0.243	0.234	0.268	0.085	0.241	0.222	0.258	0.713
TCGA-CJ-6033-01A-11R-1672-07	0	0.088	0.4	0.173	0.14	0.204	0.165	0.13	0.217	0.23	0.194	0.085	0.244	0.258	0.083	0.211	0.229	0.17	0.151	0.155	0.234	0.116	0.25	0.622
TCGA-CJ-4637-01A-02R-1325-07	0.065	0.165	0.343	0.423	0.509	0.459	0.41	0.255	0.323	0.027	0.555	0.188	0.178	0.248	0.2	0.061	0.148	0.105	0.239	0.071	0.249	0.257	0.321	0.638
TCGA-CJ-4885-01A-01R-1305-07	0	0.103	0.338	0.204	0.179	0.118	0.137	0.11	0.381	0.166	0.234	0.107	0.159	0.227	0.068	0.18	0.178	0.151	0.089	0.157	0.256	0.08	0.236	0.518
TCGA-B8-5546-01A-01R-1541-07	0.114	0.16	0.404	0.145	0.149	0.086	0.15	0.135	0.266	0.313	0.199	0.171	0.181	0.146	0.043	0.149	0.167	0.101	0.211	0.144	0.12	0.053	0.219	0.495
TCGA-B8-5545-01A-01R-1672-07	0.027	0.165	0.391	0.189	0.289	0.23	0.22	0.095	0.246	0.2	0.247	0.119	0.166	0.224	0.124	0.184	0.273	0.143	0.266	0.147	0.189	0.149	0.204	0.678
TCGA-CJ-5676-01A-11R-1541-07	0.045	0.121	0.374	0.312	0.173	0.359	0.209	0.177	0.281	0.211	0.318	0.158	0.251	0.255	0.135	0.124	0.237	0.127	0.228	0.126	0.244	0.122	0.282	0.629
TCGA-B0-5707-01A-11R-1541-07	0.023	0.125	0.24	0.263	0.178	0.138	0.114	0.163	0.112	0.145	0.125	0.132	0.191	0.152	0.089	0.164	0.203	0.268	0.209	0.151	0.116	0.052	0.191	0.605
TCGA-BP-5190-01A-01R-1426-07	0.063	0.115	0.42	0.158	0.154	0.183	0.146	0.132	0.283	0.193	0.227	0.177	0.066	0.265	0.129	0.075	0.244	0.187	0.137	0.119	0.242	0.106	0.241	0.564
TCGA-B0-5709-01A-11R-1541-07	0.073	0.123	0.324	0.272	0.419	0.333	0.321	0.15	0.339	0.19	0.434	0.186	0.246	0.315	0.182	0.144	0.254	0.133	0.309	0.064	0.249	0.288	0.273	0.749
TCGA-B0-5109-01A-02R-1420-07	0.04	0.105	0.431	0.397	0.384	0.413	0.303	0.288	0.244	0.062	0.425	0.11	0.319	0.3	0.184	0.163	0.191	0.14	0.242	0.152	0.267	0.191	0.275	0.7
TCGA-B4-5843-01A-11R-1672-07	0.069	0.102	0.321	0.08	0.181	0.062	0.12	0.109	0.192	0.345	0.144	0.159	0.076	0.23	0.079	0.085	0.176	0.202	0.142	0.196	0.176	0.079	0.212	0.533
TCGA-B2-4098-01A-02R-1325-07	0.058	0.117	0.342	0.229	0.25	0.304	0.206	0.212	0.185	0.138	0.125	0.112	0.113	0.174	0.152	0.112	0.207	0.289	0.225	0.169	0.086	0.1	0.227	0.675
TCGA-CJ-4893-01A-01R-1305-07	0.056	0.122	0.374	0.319	0.366	0.331	0.277	0.167	0.372	0.18	0.383	0.167	0.188	0.306	0.089	0.112	0.167	0.121	0.223	0.165	0.316	0.207	0.274	0.619
TCGA-BP-4985-01A-01R-1334-07	0.028	0.168	0.291	0.207	0.363	0.202	0.243	0.205	0	0.22	0.211	0.129	0.181	0.18	0.138	0.122	0.239	0.178	0.211	0.116	0.151	0.259	0.137	0.637
TCGA-BP-5001-01A-01R-1334-07	0.073	0.171	0.505	0.291	0.335	0.279	0.227	0.173	0.367	0.152	0.362	0.17	0.096	0.297	0.079	0.076	0.186	0.051	0.219	0.062	0.32	0.198	0.296	0.531
TCGA-A3-3313-01A-02R-1325-07	0.033	0.091	0.208	0.056	0.189	0.105	0.171	0.17	0.231	0.32	0.051	0.128	0.146	0.013	0.069	0.13	0.142	0.22	0.185	0.193	0.079	0.088	0.107	0.516
TCGA-BP-4169-01A-02R-1289-07	0.039	0.209	0.414	0.229	0.5	0.31	0.314	0.184	0.275	0.127	0.367	0.15	0.243	0.312	0.097	0.125	0.244	0.134	0.231	0.229	0.214	0.29	0.209	0.71
TCGA-B8-5553-01A-01R-1541-07	0.028	0.132	0.339	0.336	0.462	0.327	0.292	0.203	0.306	0.205	0.251	0.182	0.105	0.23	0.075	0.117	0.141	0.148	0.185	0.158	0.251	0.165	0.268	0.573
TCGA-AK-3443-01A-02R-1325-07	0.076	0.078	0.124	0.04	0.185	0.043	0.141	0.198	0.098	0.232	0.108	0.185	0.05	0.012	0.066	0.126	0	0.113	0.126	0.25	0.009	0.062	0.075	0.372
TCGA-B0-4696-01A-01R-1277-07	0.017	0.113	0	0.072	0.212	0.108	0.206	0.142	0.371	0.002	0	0.119	0.302	0.056	0.085	0.218	0.121	0.107	0.077	0.168	0.037	0.106	0.043	0.421
TCGA-DV-5576-01A-01R-1541-07	0	0.042	0.284	0.034	0.121	0.033	0.096	0.135	0.377	0.334	0.042	0.106	0.193	0.061	0.151	0.175	0.175	0.08	0.149	0.197	0.115	0.087	0.074	0.495
TCGA-BP-4987-01A-01R-1334-07	0.099	0.179	0.396	0.218	0.287	0.23	0.22	0.119	0.256	0.175	0.321	0.174	0.084	0.275	0.069	0.086	0.115	0.158	0.198	0.147	0.269	0.117	0.273	0.529
TCGA-BP-4769-01A-01R-1289-07	0.051	0.087	0.127	0.089	0.137	0.087	0.131	0.098	0.33	0.339	0.103	0.14	0.231	0.114	0.14	0.227	0.165	0.11	0.144	0.137	0.029	0.142	0.077	0.52
TCGA-BP-4161-01A-02R-1325-07	0.06	0.171	0.435	0.275	0.418	0.385	0.344	0.223	0.358	0.181	0.433	0.17	0.108	0.311	0.138	0.032	0.138	0.149	0.239	0.13	0.293	0.221	0.299	0.613
TCGA-BP-5010-01A-02R-1420-07	0.084	0.153	0.311	0.338	0.35	0.345	0.253	0.224	0.24	0.149	0.271	0.148	0.243	0.304	0.047	0.176	0.158	0.103	0.184	0.131	0.232	0.25	0.192	0.565
TCGA-B2-3923-01B-10R-A277-07	0.078	0.142	0.246	0	0.211	0.028	0.242	0.1	0.319	0.137	0.276	0.193	0.035	0	0.105	0.136	0.211	0.123	0.258	0.212	0.04	0.238	0.084	0.623
TCGA-AK-3445-01A-02R-1277-07	0.058	0.108	0.414	0.293	0.334	0.37	0.292	0.213	0.327	0.189	0.372	0.179	0.211	0.345	0.189	0.075	0.213	0.137	0.244	0.118	0.203	0.246	0.243	0.667
TCGA-B2-4102-01A-02R-1325-07	0.093	0.174	0.423	0.153	0.431	0.289	0.287	0.156	0.24	0.286	0.299	0.205	0.153	0.224	0.101	0.106	0.157	0.169	0.196	0.148	0.207	0.2	0.236	0.598
TCGA-B0-5083-01A-02R-1420-07	0.095	0.142	0.491	0.157	0.255	0.273	0.196	0.124	0.346	0.154	0.337	0.148	0.217	0.275	0.196	0.115	0.293	0.239	0.302	0.062	0.147	0.215	0.202	0.739
TCGA-B0-4697-01A-01R-1277-07	0.124	0.106	0.382	0.446	0.381	0.435	0.29	0.191	0.32	0.006	0.547	0.17	0.236	0.329	0.128	0.195	0.186	0.091	0.201	0.043	0.269	0.314	0.309	0.668
TCGA-B2-3924-01A-02R-1325-07	0.048	0.163	0.327	0.408	0.486	0.408	0.375	0.217	0.364	0.121	0.433	0.173	0.1	0.275	0.136	0.042	0.103	0.1	0.186	0.121	0.318	0.195	0.318	0.547
TCGA-DV-A4VZ-01A-11R-A266-07	0.079	0.106	0.176	0.059	0.104	0.111	0.094	0.091	0.326	0.321	0.116	0.193	0.271	0.123	0.081	0.191	0.129	0.064	0.041	0.158	0.02	0.176	0.028	0.395
TCGA-BP-4963-01A-01R-1334-07	0.083	0.164	0.419	0.21	0.402	0.301	0.283	0.202	0.226	0.258	0.279	0.182	0.175	0.283	0.093	0.092	0.168	0.194	0.231	0.189	0.202	0.22	0.201	0.632
TCGA-BP-4354-01A-02R-1289-07	0.008	0.167	0.389	0.281	0.386	0.44	0.305	0.173	0.212	0.047	0.223	0.07	0.234	0.257	0.176	0.074	0.194	0.242	0.253	0.346	0.195	0.216	0.22	0.784
TCGA-BP-4341-01A-01R-1289-07	0.051	0.109	0.367	0.076	0.141	0.015	0.069	0.074	0.252	0.231	0.244	0.14	0.094	0.14	0.09	0.111	0.173	0.15	0.147	0.204	0.327	0.05	0.2	0.511
TCGA-B0-5099-01A-01R-1420-07	0.015	0.146	0.292	0.097	0.198	0.051	0.134	0.169	0.185	0.323	0.114	0.139	0.094	0.169	0.052	0.113	0.057	0.092	0.024	0.183	0.23	0.09	0.177	0.359
TCGA-B0-4839-01A-01R-1305-07	0.006	0.083	0.456	0.175	0.179	0.202	0.134	0.081	0.217	0.127	0.308	0.141	0.213	0.249	0.12	0.137	0.193	0.179	0.207	0.158	0.322	0.103	0.22	0.6
TCGA-CJ-5678-01A-11R-1541-07	0.014	0.122	0.443	0.351	0.339	0.403	0.271	0.25	0.392	0.076	0.426	0.166	0.107	0.237	0.167	0.065	0.118	0.167	0.24	0.095	0.347	0.172	0.331	0.617
TCGA-A3-3308-01A-02R-1325-07	0.062	0.202	0.32	0.183	0.303	0.295	0.238	0.15	0.197	0.183	0.218	0.156	0.245	0.217	0.083	0.132	0.229	0.145	0.283	0.189	0.134	0.166	0.211	0.655
TCGA-B0-5120-01A-01R-1420-07	0.058	0.155	0.305	0.237	0.46	0.212	0.247	0.177	0.212	0.282	0.262	0.162	0.075	0.27	0.069	0.065	0.248	0.155	0.19	0.14	0.151	0.167	0.212	0.567
TCGA-B0-5100-01A-01R-1420-07	0.013	0.12	0.399	0.16	0.115	0.072	0.08	0.05	0.307	0.251	0.197	0.1	0.219	0.213	0.169	0.197	0.122	0.08	0.163	0.134	0.248	0.107	0.186	0.528
TCGA-B0-4945-01A-01R-1420-07	0.057	0.175	0.384	0.217	0.288	0.209	0.191	0.139	0.313	0.251	0.171	0.182	0.162	0.224	0.057	0.142	0.146	0.164	0.168	0.148	0.192	0.152	0.201	0.537
TCGA-BP-4781-01A-01R-1305-07	0	0.163	0.422	0.179	0.275	0.127	0.2	0.13	0.173	0.271	0.165	0.111	0.165	0.189	0.082	0.12	0.203	0.191	0.199	0.164	0.12	0.13	0.211	0.592
TCGA-CJ-5684-01A-11R-1541-07	0.014	0.146	0.479	0.279	0.313	0.265	0.247	0.11	0.37	0.205	0.353	0.148	0.082	0.263	0.106	0.057	0.17	0.115	0.271	0.101	0.311	0.111	0.289	0.556
TCGA-BP-4346-01A-01R-1289-07	0.085	0.129	0.409	0.375	0.462	0.437	0.387	0.23	0.389	0.102	0.538	0.171	0.221	0.281	0.176	0.083	0.119	0.099	0.205	0.043	0.288	0.233	0.348	0.595
TCGA-AK-3426-01A-02R-1325-07	0.076	0.089	0.415	0.407	0.346	0.467	0.287	0.197	0.271	0.118	0.513	0.149	0.243	0.244	0.171	0.07	0.19	0.195	0.238	0.075	0.332	0.23	0.307	0.673
TCGA-CJ-5682-01A-11R-1541-07	0.053	0.149	0.373	0.235	0.216	0.198	0.182	0.142	0.226	0.219	0.307	0.15	0.238	0.292	0.056	0.169	0.212	0.122	0.205	0.147	0.259	0.123	0.238	0.579
TCGA-A3-A6NL-01A-11R-A33J-07	0.044	0.157	0.447	0.184	0.407	0.212	0.224	0.129	0.227	0.208	0.286	0.151	0.256	0.295	0.098	0.134	0.171	0.137	0.244	0.166	0.253	0.194	0.207	0.615
TCGA-B2-5633-01B-04R-A277-07	0.124	0.25	0.352	0.212	0.54	0.235	0.398	0.148	0.154	0.174	0.372	0.237	0.162	0.286	0.062	0.09	0.2	0.136	0.206	0.201	0.119	0.332	0.279	0.686
TCGA-CZ-5987-01A-11R-1672-07	0.06	0.131	0.381	0.34	0.44	0.414	0.365	0.239	0.248	0.172	0.378	0.162	0.037	0.255	0.108	0.066	0.116	0.185	0.164	0.179	0.187	0.209	0.219	0.568
TCGA-A3-3382-01A-02R-1325-07	0.078	0.145	0.417	0.237	0.381	0.252	0.259	0.15	0.226	0.232	0.325	0.204	0.118	0.272	0.13	0.061	0.187	0.17	0.199	0.192	0.192	0.223	0.277	0.656
TCGA-CJ-4636-01A-02R-1325-07	0.043	0.149	0.365	0.329	0.328	0.327	0.273	0.106	0.298	0.136	0.352	0.133	0.217	0.223	0.136	0.12	0.223	0.21	0.229	0.082	0.218	0.15	0.303	0.662
TCGA-CW-5583-01A-02R-1541-07	0	0.156	0.43	0.183	0.224	0.084	0.138	0.097	0.226	0.318	0.169	0.119	0.166	0.242	0.07	0.141	0.208	0.112	0.189	0.184	0.245	0.056	0.222	0.538
TCGA-B0-4849-01A-01R-1277-07	0.044	0.101	0.329	0.24	0.371	0.344	0.275	0.201	0.409	0.166	0.258	0.161	0.198	0.296	0.051	0.151	0.146	0.158	0.131	0.227	0.233	0.144	0.2	0.551
TCGA-B0-4852-01A-01R-1503-07	0.038	0.175	0.376	0.17	0.294	0.129	0.176	0.138	0.304	0.263	0.313	0.15	0.071	0.246	0.028	0.205	0.218	0.156	0.16	0.229	0.228	0.155	0.253	0.639
TCGA-B8-4621-01A-01R-1503-07	0.046	0.144	0.388	0.235	0.206	0.174	0.18	0.146	0.089	0.213	0.108	0.085	0.1	0.121	0.139	0.111	0.227	0.28	0.248	0.239	0.119	0.045	0.212	0.683
TCGA-BP-4807-01A-01R-1305-07	0	0.135	0.322	0.065	0.234	0.129	0.154	0.13	0.155	0.295	0.164	0.108	0.17	0.188	0.127	0.123	0.261	0.204	0.2	0.206	0.165	0.086	0.182	0.632
TCGA-CJ-4908-01A-01R-1426-07	0.062	0.188	0.395	0.208	0.305	0.187	0.204	0.083	0.272	0.228	0.28	0.147	0.156	0.265	0.121	0.084	0.198	0.144	0.227	0.168	0.194	0.148	0.244	0.608
TCGA-BP-4352-01A-01R-1289-07	0	0.088	0.105	0.195	0.101	0.137	0.096	0.152	0.215	0.093	0.07	0.151	0.171	0.088	0.104	0.123	0.063	0.176	0	0.123	0.167	0.049	0.176	0.371
TCGA-A3-A8OU-01A-11R-A37O-07	0	0.124	0.455	0.253	0.32	0.272	0.201	0.173	0.141	0.21	0.275	0.086	0.17	0.249	0.076	0.145	0.171	0.167	0.198	0.165	0.301	0.094	0.224	0.564
TCGA-AK-3434-01A-02R-1277-07	0.056	0.084	0.392	0.265	0.372	0.314	0.276	0.227	0.451	0.176	0.388	0.173	0.173	0.324	0.099	0.081	0.134	0.101	0.148	0.129	0.301	0.172	0.277	0.52
TCGA-CJ-5683-01A-11R-1541-07	0	0.152	0.506	0.186	0.199	0.127	0.132	0.1	0.371	0.224	0.191	0.091	0.111	0.229	0.142	0.106	0.214	0.161	0.193	0.142	0.251	0.054	0.203	0.553
TCGA-A3-3326-01A-01R-0864-07	0.118	0.157	0.358	0.22	0.486	0.375	0.362	0.212	0.314	0.179	0.346	0.203	0.172	0.365	0.099	0.1	0.134	0.146	0.211	0.153	0.232	0.26	0.286	0.633
TCGA-BP-4353-01A-02R-1289-07	0.064	0.172	0.417	0.244	0.302	0.264	0.21	0.163	0.391	0.127	0.347	0.178	0.186	0.3	0.139	0.096	0.254	0.149	0.224	0.187	0.217	0.23	0.246	0.695
TCGA-GK-A6C7-01A-11R-A33J-07	0.051	0.099	0.386	0.171	0.271	0.187	0.186	0.101	0.2	0.201	0.304	0.159	0.242	0.251	0.137	0.123	0.217	0.138	0.228	0.139	0.242	0.127	0.217	0.604
TCGA-BP-4761-01A-01R-1289-07	0	0.117	0.422	0.366	0.238	0.415	0.246	0.205	0.336	0.149	0.325	0.065	0.085	0.16	0.247	0.091	0.237	0.119	0.166	0	0.24	0	0.298	0.527
TCGA-A3-3329-01A-01R-0864-07	0.032	0.184	0.368	0.227	0.444	0.348	0.334	0.236	0.32	0.191	0.286	0.169	0.206	0.323	0.1	0.118	0.193	0.125	0.214	0.16	0.218	0.203	0.221	0.608
TCGA-A3-3374-01A-02R-1325-07	0.028	0.091	0.231	0.101	0.274	0.278	0.202	0.253	0.058	0.201	0.22	0.083	0.13	0.053	0.216	0.105	0.131	0.338	0.259	0.175	0.128	0.164	0.063	0.661
TCGA-CZ-5470-01A-01R-1503-07	0.04	0.156	0.37	0.339	0.335	0.396	0.282	0.212	0.308	0.019	0.327	0.139	0.128	0.253	0.1	0.084	0.152	0.164	0.248	0.144	0.3	0.203	0.282	0.627
TCGA-CZ-5463-01A-01R-1503-07	0.025	0.186	0.402	0.198	0.345	0.216	0.215	0.096	0.322	0.208	0.229	0.183	0.029	0.212	0.085	0.175	0.125	0.168	0.13	0.174	0.164	0.097	0.26	0.553
TCGA-BP-4965-01A-01R-1334-07	0.024	0.17	0.364	0.184	0.358	0.16	0.211	0.129	0.257	0.203	0.228	0.154	0.196	0.226	0.124	0.172	0.197	0.164	0.152	0.153	0.171	0.105	0.214	0.583
TCGA-B4-5835-01A-11R-1672-07	0	0.149	0.447	0.241	0.249	0.263	0.217	0.178	0.222	0.161	0.193	0.133	0.215	0.106	0.122	0.112	0.263	0.214	0.289	0.113	0.169	0.086	0.221	0.646
TCGA-B0-5094-01A-01R-1420-07	0	0.201	0.505	0.204	0.208	0.195	0.182	0.102	0.204	0.245	0.247	0.107	0	0.164	0.166	0.065	0.151	0.137	0.13	0.154	0.21	0.074	0.309	0.54
TCGA-DV-5567-01A-01R-1541-07	0.004	0.097	0.248	0.095	0.166	0.047	0.12	0.138	0.343	0.325	0.031	0.136	0.216	0.153	0.127	0.16	0.1	0.124	0.074	0.165	0.103	0.111	0.132	0.452
TCGA-BP-4334-01A-01R-1289-07	0	0	0.275	0	0.092	0.09	0.084	0.183	0.247	0.165	0.012	0.094	0.096	0	0.129	0.12	0.057	0.202	0.169	0.231	0.163	0.075	0.099	0.493
TCGA-BP-5187-01A-01R-1426-07	0.107	0.137	0.375	0.282	0.392	0.273	0.281	0.215	0.362	0.199	0.352	0.224	0.145	0.327	0.061	0.104	0.211	0.085	0.151	0.121	0.16	0.264	0.237	0.562
TCGA-CZ-5988-01A-11R-1672-07	0.059	0.185	0.434	0.211	0.313	0.228	0.243	0.16	0.243	0.247	0.293	0.168	0.186	0.276	0.085	0.107	0.216	0.118	0.245	0.124	0.176	0.154	0.226	0.58
TCGA-CJ-4894-01A-01R-1305-07	0.019	0.159	0.411	0.38	0.475	0.377	0.321	0.19	0.358	0.185	0.369	0.16	0.167	0.237	0.137	0.112	0.079	0.137	0.149	0.057	0.265	0.127	0.336	0.516
TCGA-BP-4763-01A-01R-1289-07	0.028	0.096	0.405	0.198	0.282	0.155	0.201	0.172	0.484	0.199	0.28	0.132	0.043	0.298	0.137	0.178	0.282	0.119	0.251	0.158	0.195	0.174	0.206	0.685
TCGA-B0-4828-01A-01R-1277-07	0.098	0.134	0.392	0.216	0.353	0.337	0.279	0.19	0.456	0.161	0.342	0.224	0.11	0.277	0.05	0.101	0.103	0.115	0.094	0.158	0.286	0.144	0.262	0.468
TCGA-CJ-5679-01A-11R-1541-07	0	0.128	0.528	0.256	0.136	0.076	0.103	0.107	0.158	0.294	0.129	0.048	0.147	0.151	0.144	0.092	0.187	0.128	0.235	0.195	0.241	0.027	0.193	0.547
TCGA-CJ-4869-01A-02R-1426-07	0.082	0.098	0.36	0.357	0.331	0.475	0.301	0.237	0.337	0.023	0.535	0.175	0.202	0.321	0.15	0.117	0.214	0.09	0.257	0.02	0.31	0.239	0.327	0.644
TCGA-A3-3363-01A-01R-0864-07	0.02	0.107	0.375	0.21	0.18	0.099	0.121	0.141	0.208	0.231	0.176	0.103	0.074	0.119	0.098	0.11	0.165	0.248	0.166	0.194	0.16	0.068	0.24	0.587
TCGA-BP-4777-01A-01R-1289-07	0.072	0.172	0.344	0.329	0.48	0.415	0.373	0.246	0.376	0.038	0.481	0.167	0.157	0.307	0.131	0.107	0.151	0.138	0.237	0.063	0.274	0.267	0.321	0.644
TCGA-B8-5158-01A-01R-1420-07	0.016	0.146	0.39	0.263	0.306	0.304	0.266	0.134	0.26	0.231	0.26	0.104	0.129	0.191	0.183	0.082	0.213	0.187	0.239	0.257	0.212	0.093	0.27	0.694
TCGA-B0-5695-01A-11R-1541-07	0.014	0.14	0.469	0.163	0.266	0.129	0.161	0.088	0.299	0.205	0.255	0.159	0.15	0.212	0.067	0.132	0.197	0.104	0.226	0.178	0.288	0.06	0.239	0.548
TCGA-BP-5176-01A-01R-1426-07	0.02	0.09	0.426	0.178	0.202	0.152	0.165	0.132	0.27	0.171	0.302	0.149	0.194	0.3	0.088	0.122	0.174	0.161	0.221	0.134	0.282	0.119	0.223	0.566
TCGA-BP-4993-01A-02R-1420-07	0.028	0.118	0.382	0.267	0.28	0.183	0.2	0.092	0.284	0.219	0.317	0.127	0.182	0.232	0.085	0.126	0.176	0.126	0.206	0.148	0.29	0.103	0.267	0.564
TCGA-BP-4795-01A-02R-1420-07	0.094	0.146	0.347	0.182	0.289	0.227	0.221	0.058	0.37	0.224	0.343	0.189	0.24	0.294	0.133	0.229	0.234	0.11	0.256	0.101	0.134	0.264	0.208	0.699
TCGA-CW-5588-01A-01R-1541-07	0.029	0.145	0.446	0.163	0.233	0.246	0.187	0.096	0.189	0.241	0.227	0.135	0.181	0.273	0.131	0.137	0.309	0.17	0.273	0.161	0.128	0.115	0.215	0.688
TCGA-CZ-5464-01A-01R-1503-07	0.038	0.143	0.39	0.329	0.384	0.444	0.334	0.225	0.25	0.173	0.363	0.13	0.158	0.19	0.171	0.057	0.194	0.155	0.259	0.127	0.275	0.195	0.289	0.658
TCGA-BP-4762-01A-02R-1289-07	0.031	0.173	0.349	0.156	0.36	0.237	0.262	0.092	0.362	0.227	0.391	0.156	0.187	0.307	0.116	0.139	0.259	0.142	0.264	0.111	0.207	0.211	0.239	0.674
TCGA-B2-5633-01A-01R-1541-07	0.045	0.164	0.416	0.2	0.417	0.26	0.281	0.115	0.287	0.214	0.28	0.166	0.218	0.226	0.116	0.105	0.192	0.161	0.231	0.142	0.188	0.208	0.236	0.634
TCGA-BP-5178-01A-01R-1426-07	0.049	0.082	0.412	0.236	0.319	0.455	0.306	0.251	0.166	0.272	0.28	0.158	0.184	0.268	0.186	0.136	0.271	0.156	0.225	0.141	0.171	0.212	0.2	0.695
TCGA-B0-5115-01A-01R-1420-07	0.132	0.142	0.372	0.175	0.43	0.299	0.312	0.191	0.182	0.236	0.352	0.218	0.123	0.35	0.037	0.06	0.152	0.159	0.197	0.146	0.203	0.271	0.188	0.551
TCGA-B8-4622-01A-02R-1277-07	0.061	0.126	0.452	0.161	0.413	0.266	0.268	0.225	0.224	0.181	0.307	0.178	0.187	0.3	0.094	0.122	0.209	0.151	0.242	0.206	0.253	0.238	0.201	0.666
TCGA-B0-5102-01A-01R-1420-07	0.011	0.11	0.343	0.249	0.244	0.198	0.195	0.157	0.243	0.168	0.261	0.153	0.205	0.205	0.056	0.121	0.152	0.206	0.12	0.095	0.28	0.125	0.268	0.52
TCGA-BP-5008-01A-01R-1334-07	0.095	0.198	0.374	0.283	0.512	0.304	0.301	0.18	0.295	0.155	0.362	0.203	0.162	0.341	0.094	0.138	0.227	0.131	0.202	0.132	0.153	0.296	0.25	0.669
TCGA-CJ-4642-01B-01R-1305-07	0.091	0.225	0.472	0.19	0.183	0	0.084	0	0.188	0	0.398	0.124	0.108	0.247	0.15	0.294	0.371	0.142	0.28	0.203	0.143	0.32	0.216	0.9
TCGA-A3-3362-01A-02R-1325-07	0.041	0.165	0.432	0.159	0.355	0.185	0.197	0.143	0.383	0.251	0.165	0.154	0.16	0.281	0.086	0.161	0.252	0.148	0.25	0.181	0.172	0.155	0.19	0.648
TCGA-B2-5639-01A-01R-1541-07	0.035	0.18	0.5	0.171	0.343	0.313	0.273	0.186	0.33	0.125	0.279	0.161	0.103	0.208	0.116	0.138	0.216	0.188	0.245	0.15	0.166	0.152	0.245	0.66
TCGA-CZ-5458-01A-01R-1503-07	0.045	0.149	0.386	0.268	0.429	0.29	0.263	0.192	0.31	0.24	0.325	0.21	0.199	0.319	0.089	0.152	0.212	0.107	0.203	0.117	0.191	0.235	0.248	0.621
TCGA-AS-3778-01A-01R-A32Z-07	0.036	0.147	0.357	0.15	0.345	0.185	0.174	0.113	0.202	0.247	0.243	0.163	0.183	0.285	0.138	0.145	0.243	0.142	0.202	0.181	0.212	0.138	0.225	0.644
TCGA-B0-4693-01A-01R-1277-07	0.04	0.163	0.431	0.279	0.483	0.299	0.285	0.17	0.376	0.155	0.383	0.19	0.112	0.307	0.101	0.078	0.169	0.137	0.192	0.158	0.27	0.197	0.313	0.612
TCGA-CJ-4892-01A-01R-1305-07	0.046	0.147	0.384	0.376	0.378	0.345	0.291	0.193	0.436	0.183	0.439	0.137	0.136	0.229	0.086	0.072	0.125	0.103	0.196	0.101	0.335	0.136	0.35	0.532
TCGA-B0-5712-01A-11R-1672-07	0.015	0.15	0.315	0.273	0.261	0.236	0.209	0.177	0.337	0.243	0.249	0.172	0.11	0.262	0.036	0.083	0.116	0.157	0.092	0.117	0.222	0.056	0.275	0.425
TCGA-B0-4706-01A-01R-1503-07	0.051	0.152	0.499	0.219	0.21	0.209	0.167	0.129	0.322	0.262	0.366	0.161	0.148	0.275	0.054	0.133	0.166	0.026	0.216	0.099	0.332	0.1	0.31	0.503
TCGA-CZ-5461-01A-01R-1503-07	0.072	0.173	0.337	0.218	0.398	0.37	0.345	0.217	0.265	0.167	0.34	0.18	0.163	0.304	0.056	0.105	0.198	0.137	0.181	0.175	0.169	0.237	0.215	0.594
TCGA-6D-AA2E-01A-11R-A37O-07	0.027	0.16	0.521	0.206	0.259	0.195	0.205	0.13	0.233	0.27	0.196	0.131	0.148	0.194	0.058	0.141	0.274	0.141	0.251	0.084	0.117	0.064	0.251	0.575
TCGA-EU-5907-01A-11R-1672-07	0.041	0.098	0.235	0.104	0.205	0.17	0.188	0.146	0.227	0.284	0.14	0.13	0.129	0.155	0.12	0.108	0.141	0.222	0.081	0.209	0.075	0.091	0.177	0.523
TCGA-BP-4770-01A-01R-1503-07	0.013	0.229	0.282	0.364	0.3	0.325	0.222	0.107	0.359	0.073	0.281	0.067	0.109	0.231	0.098	0.054	0.177	0.122	0.233	0.114	0.203	0.142	0.187	0.513
TCGA-B0-4848-01A-01R-1277-07	0.022	0.166	0.35	0.229	0.235	0.29	0.213	0.156	0.413	0.124	0.348	0.15	0.231	0.311	0.111	0.085	0.232	0.189	0.242	0.174	0.185	0.118	0.259	0.642
TCGA-CZ-5468-01A-01R-1503-07	0	0.11	0.485	0.258	0.209	0.288	0.21	0.207	0.199	0.112	0.132	0.019	0.169	0.193	0.179	0.051	0.254	0.172	0.211	0.119	0.237	0.12	0.207	0.599
TCGA-CJ-4904-01A-02R-1426-07	0.051	0.14	0.34	0.187	0.257	0.21	0.197	0.12	0.346	0.22	0.278	0.161	0.196	0.273	0.072	0.127	0.204	0.165	0.207	0.207	0.21	0.161	0.225	0.623
TCGA-B0-5710-01A-11R-1672-07	0.081	0.136	0.379	0.22	0.281	0.258	0.246	0.154	0.368	0.17	0.32	0.195	0.263	0.326	0.122	0.113	0.169	0.131	0.218	0.156	0.202	0.217	0.219	0.613

## Sheet: Table S6
Table S6. The comprehensive grouping result of TCGA samples.
ID	Hypoxia-Group	InfiltrationScore-group	Comprehensive group
TCGA-B0-5098	3	low	II
TCGA-B8-A54K	2	low	mix
TCGA-DV-A4VZ	2	low	mix
TCGA-DV-5576	2	low	mix
TCGA-BP-4352	3	low	II
TCGA-DV-5567	2	low	mix
TCGA-B0-4696	3	low	II
TCGA-A3-3385	2	high	I
TCGA-B0-5084	3	high	mix
TCGA-BP-4969	2	low	mix
TCGA-CJ-4638	3	low	II
TCGA-BP-5192	2	low	mix
TCGA-CZ-4859	2	high	I
TCGA-B0-5712	2	high	I
TCGA-DV-A4VX	3	low	II
TCGA-CW-5585	2	high	I
TCGA-BP-4768	3	low	II
TCGA-B0-5094	3	high	mix
TCGA-B0-4828	2	low	mix
TCGA-BP-4164	2	low	mix
TCGA-EU-5907	3	high	mix
TCGA-CJ-5679	3	high	mix
TCGA-B0-4707	3	high	mix
TCGA-G6-A8L7	3	low	II
TCGA-B0-4821	3	low	II
TCGA-CJ-4878	2	low	mix
TCGA-B0-5116	3	low	II
TCGA-BP-4760	2	high	I
TCGA-CZ-5469	3	low	II
TCGA-B8-4151	2	high	I
TCGA-DV-A4W0	2	high	I
TCGA-BP-4341	2	high	I
TCGA-A3-3335	2	high	I
TCGA-CZ-5465	2	low	mix
TCGA-B0-5107	3	low	II
TCGA-B8-4621	2	high	I
TCGA-CZ-4853	3	high	mix
TCGA-CZ-5982	2	low	mix
TCGA-CJ-4885	2	high	I
TCGA-B0-5693	2	high	I
TCGA-BP-5190	3	high	mix
TCGA-AK-3450	2	high	I
TCGA-BP-4761	3	high	mix
TCGA-AK-3436	3	high	mix
TCGA-CJ-4912	3	high	mix
TCGA-CW-5581	2	low	mix
TCGA-B0-5085	2	low	mix
TCGA-BP-4967	3	high	mix
TCGA-BP-4976	2	high	I
TCGA-DV-5566	2	high	I
TCGA-BP-5174	3	high	mix
TCGA-A3-3306	2	high	I
TCGA-B0-4688	3	high	mix
TCGA-BP-4338	3	high	mix
TCGA-CZ-4866	2	high	I
TCGA-B0-5695	2	high	I
TCGA-A3-A8OV	2	high	I
TCGA-CJ-5680	2	high	I
TCGA-MW-A4EC	2	high	I
TCGA-B0-4814	2	high	I
TCGA-B8-4153	3	high	mix
TCGA-B0-4706	2	low	mix
TCGA-B0-4713	3	high	mix
TCGA-AK-3458	2	high	I
TCGA-CW-5583	2	high	I
TCGA-CJ-6032	2	high	I
TCGA-G6-A5PC	3	low	II
TCGA-CJ-5683	3	high	mix
TCGA-CZ-5986	2	low	mix
TCGA-B0-5696	3	high	mix
TCGA-B0-4844	3	high	mix
TCGA-BP-4327	2	high	I
TCGA-B0-5699	2	high	I
TCGA-B4-5838	3	high	mix
TCGA-A3-3319	3	high	mix
TCGA-BP-5001	3	high	mix
TCGA-B0-5700	2	high	I
TCGA-BP-4351	3	high	mix
TCGA-B0-4817	3	high	mix
TCGA-B0-5077	2	high	I
TCGA-BP-4774	2	high	I
TCGA-CJ-4870	3	high	mix
TCGA-BP-5186	2	high	I
TCGA-BP-4349	2	high	I
TCGA-A3-A8OW	2	high	I
TCGA-CZ-4854	3	high	mix
TCGA-CZ-5451	2	low	mix
TCGA-A3-A6NI	3	high	mix
TCGA-B0-5701	3	high	mix
TCGA-BP-5176	3	high	mix
TCGA-CZ-4860	3	high	mix
TCGA-B0-5119	2	low	mix
TCGA-BP-5180	3	high	mix
TCGA-B0-5713	2	high	I
TCGA-BP-4765	2	high	I
TCGA-CZ-5459	2	high	I
TCGA-A3-3362	2	high	I
TCGA-3Z-A93Z	2	high	I
TCGA-BP-5006	2	high	I
TCGA-AK-3428	2	high	I
TCGA-BP-5007	2	high	I
TCGA-B8-A54H	2	high	I
TCGA-A3-3367	2	high	I
TCGA-BP-4977	2	high	I
TCGA-BP-4759	3	high	mix
TCGA-BP-5181	2	high	I
TCGA-CZ-5987	3	high	mix
TCGA-B0-4698	3	high	mix
TCGA-BP-4326	3	high	mix
TCGA-CZ-5468	3	low	II
TCGA-BP-5183	3	high	mix
TCGA-B4-5377	2	high	I
TCGA-A3-3346	3	high	mix
TCGA-A3-3357	2	high	I
TCGA-AS-3778	2	high	I
TCGA-BP-5175	3	high	mix
TCGA-A3-3382	3	high	mix
TCGA-CZ-5462	2	low	mix
TCGA-BP-4776	2	high	I
TCGA-BP-4975	2	high	I
TCGA-BP-4763	3	high	mix
TCGA-DV-5565	2	high	I
TCGA-BP-5187	3	high	mix
TCGA-B0-4837	3	high	mix
TCGA-B0-4849	2	high	I
TCGA-BP-4803	3	high	mix
TCGA-EU-5905	3	high	mix
TCGA-BP-4987	2	high	I
TCGA-BP-4985	3	high	mix
TCGA-CZ-5988	3	low	II
TCGA-CW-5580	2	low	mix
TCGA-B0-5402	2	high	I
TCGA-B2-5639	2	high	I
TCGA-CZ-5984	3	high	mix
TCGA-BP-4174	2	high	I
TCGA-BP-5177	2	high	I
TCGA-B0-5694	3	high	mix
TCGA-BP-5201	2	high	I
TCGA-B8-A7U6	3	high	mix
TCGA-BP-4973	2	high	I
TCGA-B8-5549	2	low	mix
TCGA-BP-4964	3	high	mix
TCGA-AK-3451	3	high	mix
TCGA-CJ-6033	3	high	mix
TCGA-CJ-4871	3	high	mix
TCGA-CJ-4920	3	high	mix
TCGA-AK-3434	2	high	I
TCGA-CJ-5684	3	high	mix
TCGA-B0-5115	2	high	I
TCGA-BP-5194	2	high	I
TCGA-B0-4693	3	high	mix
TCGA-G6-A8L6	3	high	mix
TCGA-B8-A54F	3	high	mix
TCGA-B0-4818	2	high	I
TCGA-CZ-5460	3	high	mix
TCGA-BP-5173	2	high	I
TCGA-CZ-5458	3	low	II
TCGA-EU-5906	2	high	I
TCGA-B0-5109	3	high	mix
TCGA-B0-4701	2	high	I
TCGA-A3-3343	2	high	I
TCGA-CW-5589	2	high	I
TCGA-A3-3325	2	high	I
TCGA-B0-5075	2	high	I
TCGA-BP-4163	3	high	mix
TCGA-DV-5569	2	high	I
TCGA-CZ-4857	3	high	mix
TCGA-B0-5692	2	low	mix
TCGA-B8-4154	3	high	mix
TCGA-MM-A84U	2	high	I
TCGA-A3-3383	2	high	I
TCGA-DV-5575	2	high	I
TCGA-CW-5590	3	high	mix
TCGA-BP-4993	2	high	I
TCGA-B4-5836	2	high	I
TCGA-CZ-5985	2	low	mix
TCGA-B8-5158	3	high	mix
TCGA-B0-5698	2	high	I
TCGA-CJ-4892	2	high	I
TCGA-CZ-4858	3	high	mix
TCGA-BP-4331	2	high	I
TCGA-BP-4968	2	high	I
TCGA-B0-5399	3	high	mix
TCGA-BP-5184	2	high	I
TCGA-A3-3359	2	high	I
TCGA-BP-4959	2	high	I
TCGA-B2-5633	3	high	mix
TCGA-CZ-5456	3	low	II
TCGA-B0-4691	3	high	mix
TCGA-A3-3311	2	high	I
TCGA-BP-4807	2	high	I
TCGA-BP-4782	3	high	mix
TCGA-AK-3454	3	high	mix
TCGA-DV-5568	3	high	mix
TCGA-B8-5553	2	high	I
TCGA-BP-5170	3	high	mix
TCGA-BP-5196	3	high	mix
TCGA-BP-4963	3	high	mix
TCGA-B0-4846	2	high	I
TCGA-B0-5400	3	high	mix
TCGA-CJ-4874	2	high	I
TCGA-B8-4622	3	high	mix
TCGA-B0-4838	2	low	mix
TCGA-B0-5096	3	high	mix
TCGA-B0-5120	2	high	I
TCGA-B0-4839	3	high	mix
TCGA-B0-5697	2	low	mix
TCGA-CZ-5461	3	low	II
TCGA-BP-5195	3	high	mix
TCGA-A3-A6NL	2	high	I
TCGA-CJ-5686	2	high	I
TCGA-B0-4836	3	high	mix
TCGA-AK-3445	3	high	mix
TCGA-B0-4822	3	high	mix
TCGA-BP-4329	2	high	I
TCGA-CJ-4635	3	high	mix
TCGA-BP-5009	3	high	mix
TCGA-CJ-4644	2	high	I
TCGA-A3-3326	2	high	I
TCGA-CJ-4891	3	high	mix
TCGA-CJ-5675	3	high	mix
TCGA-B8-A54I	3	high	mix
TCGA-B0-4842	3	high	mix
TCGA-B0-4848	3	high	mix
TCGA-A3-A6NJ	2	high	I
TCGA-BP-4799	3	high	mix
TCGA-B0-4823	3	high	mix
TCGA-BP-4982	2	high	I
TCGA-CJ-6027	3	high	mix
TCGA-BP-5178	3	high	mix
TCGA-BP-5000	2	high	I
TCGA-BP-5189	3	high	mix
TCGA-BP-4797	2	high	I
TCGA-BP-4986	3	high	mix
TCGA-CZ-4865	3	low	II
TCGA-B8-4620	3	high	mix
TCGA-CZ-5454	2	low	mix
TCGA-A3-3316	3	high	mix
TCGA-B0-4824	2	high	I
TCGA-B0-5706	3	low	II
TCGA-BP-4960	3	high	mix
TCGA-CZ-5452	3	low	II
TCGA-A3-3323	3	high	mix
TCGA-BP-4170	2	high	I
TCGA-B0-5095	3	high	mix
TCGA-BP-4161	2	high	I
TCGA-CZ-4863	2	low	mix
TCGA-CZ-4861	3	high	mix
TCGA-CW-5588	3	high	mix
TCGA-A3-3387	2	high	I
TCGA-B0-4712	3	low	II
TCGA-CZ-5466	3	high	mix
TCGA-BP-5169	3	high	mix
TCGA-BP-5191	3	high	mix
TCGA-CJ-4881	3	high	mix
TCGA-B2-5641	3	low	II
TCGA-CJ-5677	3	high	mix
TCGA-CJ-5676	3	high	mix
TCGA-B0-4816	2	high	I
TCGA-B8-A54G	2	high	I
TCGA-BP-5198	3	high	mix
TCGA-CJ-4887	3	high	mix
TCGA-A3-3358	2	high	I
TCGA-BP-4983	3	high	mix
TCGA-B0-4827	3	high	mix
TCGA-CJ-5672	2	low	mix
TCGA-CJ-4895	2	high	I
TCGA-B0-4810	3	high	mix
TCGA-CZ-5464	3	high	mix
TCGA-CW-6090	3	low	II
TCGA-BP-4353	3	high	mix
TCGA-BP-4801	2	high	I
TCGA-CJ-4872	3	high	mix
TCGA-CJ-4869	2	high	I
TCGA-BP-4972	2	high	I
TCGA-BP-4762	2	high	I
TCGA-BP-4176	3	high	mix
TCGA-CJ-6028	3	high	mix
TCGA-BP-4160	2	high	I
TCGA-CJ-4873	3	high	mix
TCGA-B0-4703	3	high	mix
TCGA-AK-3425	3	high	mix
TCGA-BP-4787	3	high	mix
TCGA-B0-5097	3	high	mix
TCGA-BP-4962	2	high	I
TCGA-BP-4777	2	high	I
TCGA-B0-4815	3	high	mix
TCGA-CJ-4641	2	high	I
TCGA-B0-4690	3	high	mix
TCGA-BP-5199	3	high	mix
TCGA-B0-4694	3	high	mix
TCGA-DV-5574	3	high	mix
TCGA-BP-4169	3	high	mix
TCGA-CJ-4868	3	high	mix
TCGA-CJ-6031	3	high	mix
TCGA-CJ-4901	3	high	mix
TCGA-BP-4343	3	high	mix
TCGA-A3-3347	3	high	mix
TCGA-BP-4345	3	high	mix
TCGA-BP-5182	2	high	I
TCGA-B0-4700	3	high	mix
TCGA-B0-5108	3	high	mix
TCGA-B0-5081	3	high	mix
TCGA-CJ-5671	3	high	mix
TCGA-BP-4167	3	high	mix

## Sheet: Table S7
Table S7. The different expression betweeen groupII and groupI.
ID	logFC	logCPM	PValue	FDR
GC	-4.90477	5.28041	9.49e-06	7.71e-05
REN	-4.18861	8.45393	1.81e-08	2.91e-07
SLC12A3	-3.74644	3.78262	0.000652897	0.00303918
RBP4	-3.55865	7.71232	8.61e-07	9.22e-06
SST	-3.49096	6.55719	2.19e-05	0.000160453
CTXN3	-3.40665	3.69706	3.01e-05	0.000212777
SLC22A12	-3.28534	6.4717	1e-09	2.17e-08
IL1RL1	-3.2217	4.23587	6.46e-07	7.12e-06
PLG	-3.18555	4.30604	3.65e-05	0.000252174
CA4	-3.09769	4.75659	2.95e-13	1.47e-11
MSLN	-3.0968	6.43014	0.0019473	0.00772941
RGS7	-3.07272	3.31809	4.17e-05	0.000281903
SLC5A1	-3.04388	5.84905	5.8e-13	2.72e-11
IGF2	-2.97993	5.64	5.87e-05	0.00037897
CASP14	-2.95247	3.86534	0.0132703	0.0388606
UMOD	-2.94506	4.22362	0.00992116	0.030438
SPON1	-2.73798	6.30233	5.78e-08	8.26e-07
SCGN	-2.63203	7.22255	2.76e-08	4.24e-07
FABP4	-2.62552	5.36113	4.6e-07	5.27e-06
AGTR1	-2.58151	4.6682	1.97e-12	8.26e-11
SLC6A18	-2.4238	4.95827	0.000109414	0.000649444
PIGR	-2.39394	7.73427	0.00077908	0.00353538
SLC5A8	-2.39151	5.55523	7.75e-11	2.19e-09
TMEM174	-2.34557	5.78535	3.38e-07	4.02e-06
SLC9A3	-2.31387	4.83703	3.54e-07	4.18e-06
G6PC	-2.26255	4.23522	6.03e-06	5.17e-05
SULT1C4	-2.2612	5.6583	1.25e-11	4.33e-10
SLC6A19	-2.16781	5.67947	0.000175722	0.000978224
PAH	-2.14015	4.1864	2.52e-05	0.000181732
IQSEC3	-2.11498	3.87463	1.5e-05	0.000115472
FCN2	-2.10655	3.36301	4.57e-05	0.00030503
DNASE1L3	-2.03986	3.91929	3.33e-09	6.42e-08
MYL3	-2.03497	4.53706	1.03e-10	2.78e-09
C6	-1.98989	4.10947	5.04e-05	0.000333056
CD8B2	-1.97359	3.55318	0.00405292	0.0143412
SLC22A6	-1.94916	6.01409	3.46e-05	0.000240407
SFRP1	-1.93089	3.50013	0.000202241	0.00110777
CYP4A11	-1.92205	6.92664	4.36e-05	0.000293083
NPR3	-1.89023	6.9889	5.64e-10	1.27e-08
ADH1B	-1.88885	3.79266	0.000342891	0.00176242
HAO2	-1.84753	5.96051	6.5e-08	9.18e-07
BSPRY	-1.82494	4.0315	7.9e-09	1.39e-07
RCAN2	-1.81399	6.56655	1.43e-13	7.62e-12
ALDOB	-1.77789	7.88383	0.00103024	0.00449722
SLC27A2	-1.73931	6.21084	6.67e-14	3.79e-12
FRMD3	-1.70712	5.22432	5.8e-23	1.92e-20
TRPM3	-1.70073	3.39546	8.9e-06	7.26e-05
ARC	-1.69802	3.48791	0.000699874	0.00321518
BTNL9	-1.69463	5.67059	2.52e-09	5.01e-08
SLC22A11	-1.68617	6.34568	4.07e-10	9.38e-09
SLC34A1	-1.686	3.64055	0.00649758	0.0213199
TPPP	-1.68258	4.41646	4.69e-09	8.68e-08
CYP4A22	-1.68202	4.36311	0.000358483	0.00183349
CCL21	-1.6754	4.61346	0.00517977	0.0176224
WDR72	-1.67152	5.01329	9.49e-13	4.27e-11
CLSTN2	-1.66262	3.49557	0.00929725	0.0288264
SUCNR1	-1.65912	4.52322	2.17e-06	2.09e-05
C2orf40	-1.65781	3.90671	1.09e-05	8.72e-05
RERGL	-1.6562	3.87109	4.12e-05	0.000279701
GPIHBP1	-1.6554	4.62876	8.43e-09	1.47e-07
SLC16A9	-1.64041	6.56939	2.99e-08	4.57e-07
MGARP	-1.63013	4.97004	0.000733382	0.00335155
FOSB	-1.623	6.94841	0.00109611	0.00474429
GATM	-1.62082	7.8004	7.92e-12	2.92e-10
F2RL3	-1.61625	5.48535	9.05e-08	1.24e-06
FREM2	-1.60565	3.70182	1.01e-07	1.37e-06
TMEM132E	-1.5963	3.60631	0.000360927	0.00184139
TIMP3	-1.587	4.43078	2.86e-10	6.86e-09
CCL2	-1.57923	7.87986	1.22e-06	1.26e-05
TMSB15A	-1.5788	3.67005	0.000699475	0.00321518
LARGE2	-1.5769	4.17226	1.41e-08	2.31e-07
ATOH8	-1.57488	4.32636	4.73e-06	4.19e-05
CLIC5	-1.5747	3.6339	4.5e-05	0.000301047
DHDH	-1.57279	4.75616	4.09e-05	0.000277668
NCR3LG1	-1.56711	3.65115	9.31e-07	9.88e-06
CDH4	-1.5605	4.59038	0.000230124	0.00124057
AVPR1B	-1.55877	3.84085	4.59e-06	4.08e-05
SCN4B	-1.53696	4.95896	3.42e-10	8.06e-09
APOLD1	-1.51911	7.21599	8.48e-09	1.47e-07
ABCG2	-1.51851	4.53611	4.65e-09	8.62e-08
SEMA3D	-1.51449	3.43323	0.000520482	0.0025094
SLC6A3	-1.51355	7.31429	8.13e-06	6.68e-05
GALNT15	-1.5093	4.79282	4.91e-08	7.18e-07
DPEP1	-1.49941	4.68525	0.0046343	0.0160695
FAM107A	-1.49778	4.92795	2.56e-09	5.09e-08
CAVIN2	-1.49597	6.9105	4.12e-11	1.25e-09
PTH1R	-1.4698	5.28217	1.38e-07	1.8e-06
GPAT3	-1.4673	4.43355	4.93e-09	9.08e-08
EDNRB	-1.44651	7.12284	7.17e-10	1.59e-08
KANK3	-1.43906	4.53381	4.38e-11	1.31e-09
SLC25A48	-1.43827	3.34344	0.000290536	0.00152212
GHR	-1.43404	4.15741	6.71e-07	7.35e-06
SCN4A	-1.43026	3.36636	0.000318884	0.0016558
COL25A1	-1.42777	3.30902	0.000263572	0.00139816
FBP1	-1.42621	6.78759	2.05e-09	4.18e-08
SYT9	-1.4169	3.88565	6.76e-06	5.74e-05
CRHBP	-1.41607	3.39914	0.00460156	0.0159876
VIL1	-1.4107	4.66747	0.00024965	0.00133411
CLTRN	-1.40326	8.69199	2.37e-07	2.94e-06
PDK4	-1.39649	9.2882	0.00020674	0.00112939
PLCL1	-1.38297	3.87324	3.7e-07	4.34e-06
EMCN	-1.38122	5.93647	2.78e-10	6.73e-09
ALDH6A1	-1.37937	5.4988	5.85e-10	1.31e-08
LPL	-1.34799	5.06366	8.58e-09	1.49e-07
PDE2A	-1.34779	4.65586	3.12e-09	6.07e-08
AOX1	-1.34762	5.8151	0.000106329	0.000634509
MAP7	-1.33895	5.59966	1.08e-10	2.89e-09
LIN7A	-1.33631	5.03039	6.76e-08	9.49e-07
C1orf210	-1.32614	5.28859	1.35e-08	2.23e-07
GDF6	-1.32579	4.52797	4.13e-06	3.72e-05
PLCH2	-1.32561	3.49471	0.00090628	0.00402481
GPM6A	-1.32489	3.72	0.0055813	0.0188112
STXBP1	-1.32114	5.26546	2.89e-08	4.43e-07
NGFR	-1.31348	5.16321	7.2e-06	6.04e-05
TLL1	-1.31184	3.98259	2.41e-07	2.98e-06
CSDC2	-1.31167	4.48927	0.0125465	0.0370863
NRXN2	-1.30566	4.3595	6.71e-07	7.35e-06
INMT	-1.30132	4.49794	3.44e-06	3.18e-05
RGS5	-1.28756	9.29154	4.09e-07	4.75e-06
HSD11B2	-1.28036	5.99124	2.14e-05	0.000157572
GRIK3	-1.27783	4.10722	4.88e-06	4.31e-05
ASPG	-1.27228	4.26996	0.00212869	0.00830832
ABO	-1.27194	4.56533	0.00061207	0.0028742
CLEC3B	-1.2704	6.73103	5.91e-07	6.58e-06
ENAM	-1.26545	3.36811	0.000746066	0.00340298
SGSM1	-1.26541	3.39016	0.000377436	0.00191289
SLC10A2	-1.25662	4.87851	0.000523251	0.00252076
ACAD11	-1.25508	3.75165	5.63e-06	4.87e-05
TUB	-1.24984	4.12177	7.78e-07	8.4e-06
SLC47A1	-1.24811	7.58182	1.84e-07	2.33e-06
NLRP6	-1.24577	3.84082	7.7e-06	6.39e-05
TMEM38B	-1.23367	5.65292	1.42e-11	4.86e-10
EDN2	-1.23212	5.29977	0.00268548	0.010146
LIFR	-1.23166	5.20224	3.63e-12	1.43e-10
NTRK2	-1.22516	3.79625	0.00142552	0.00591555
ALB	-1.21324	3.36143	0.0139207	0.0405114
PANK1	-1.21317	4.24417	3.38e-07	4.02e-06
ACE2	-1.20778	6.70117	0.000121122	0.000710013
DDC	-1.20686	6.59334	1.1e-05	8.82e-05
RNF152	-1.20642	5.20119	2.08e-08	3.29e-07
TIMP4	-1.20566	3.62597	0.000319286	0.00165648
MRC1	-1.20237	4.52353	6.9e-06	5.82e-05
BEX5	-1.20146	4.9118	3.86e-05	0.000264353
ZNF189	-1.19817	6.12014	1.1e-08	1.85e-07
FCER1A	-1.19304	4.49554	0.00158541	0.00648696
CLEC10A	-1.18851	3.92971	0.000541248	0.00259192
ANO4	-1.18843	3.6972	0.00168715	0.00683941
AGXT2	-1.18818	6.26712	3.17e-06	2.95e-05
SELENOP	-1.18046	6.89174	6.84e-09	1.22e-07
TMEM88	-1.17964	6.11716	1.37e-07	1.8e-06
SOWAHB	-1.17318	4.10532	1.21e-07	1.61e-06
MAPT	-1.16556	5.00919	6.85e-07	7.48e-06
SLCO2A1	-1.16269	6.90675	2.26e-06	2.17e-05
GABRB3	-1.15783	3.57229	0.000705965	0.00323831
TCF21	-1.15727	3.30798	0.00212816	0.00830832
ACAT1	-1.1526	6.73699	6.64e-11	1.9e-09
NDRG2	-1.15242	5.61586	6.76e-15	4.67e-13
SLC16A12	-1.15024	6.65576	0.000574981	0.00273456
IRF6	-1.1468	4.58765	1.85e-06	1.82e-05
CISH	-1.1463	5.2499	4.51e-07	5.19e-06
AGMAT	-1.14561	6.17703	2.82e-07	3.42e-06
NR4A1	-1.145	6.4983	0.00449006	0.0156445
TSPAN7	-1.14353	5.74899	2.95e-09	5.76e-08
TPSB2	-1.14053	4.4776	4.05e-05	0.000275587
PAIP2B	-1.13887	4.10716	2.28e-05	0.000166601
ADRA2B	-1.13862	3.82608	5.58e-05	0.000362857
RCAN1	-1.13717	6.53584	0.000200072	0.00109834
NR2F1	-1.13376	5.1043	0.000114765	0.000677281
RAB3IP	-1.12888	4.89096	3.62e-11	1.11e-09
MIOX	-1.12796	7.61633	0.000572318	0.00272473
PEAR1	-1.12476	4.68786	4.01e-09	7.59e-08
CD1C	-1.1238	3.39763	0.00197858	0.00782949
OR2T10	-1.12007	3.48313	0.00563699	0.0189729
SLC14A1	-1.11992	3.53956	0.00155369	0.00637418
SLC17A4	-1.11695	5.59844	0.000325445	0.00168559
ACSL1	-1.11695	7.32591	5.97e-12	2.28e-10
RGCC	-1.1168	8.27729	1.26e-08	2.1e-07
KCNJ15	-1.10982	6.1156	3.18e-06	2.96e-05
ADCY5	-1.10934	5.25871	4.46e-09	8.31e-08
SLC2A2	-1.10274	5.54339	0.000262501	0.00139429
GIMAP5	-1.10169	3.33511	0.00224297	0.00869081
RGS9	-1.09675	3.82004	0.00334425	0.0122539
TMEM72	-1.09506	5.24736	0.00103951	0.00453126
DACH1	-1.09272	3.36131	0.00233283	0.00900487
CCDC8	-1.09257	4.68474	0.00237695	0.00913329
MUC20	-1.09078	4.4462	6.51e-05	0.000413974
NTN4	-1.09038	7.05541	2.63e-07	3.22e-06
KLF2	-1.08932	6.25628	2.96e-06	2.78e-05
DIRAS2	-1.08898	5.12313	1.23e-06	1.26e-05
ACOT4	-1.08454	4.52434	5.45e-07	6.11e-06
SLC3A1	-1.08065	8.15389	2.17e-07	2.72e-06
SEMA3G	-1.0769	4.77712	5.28e-05	0.000345543
PBX1	-1.07366	3.98807	1.06e-05	8.53e-05
KLF4	-1.07341	5.32807	1.02e-06	1.07e-05
GLYATL1	-1.07224	5.88321	4.29e-06	3.84e-05
PKLR	-1.07125	5.35736	0.000476986	0.00233453
CD36	-1.07042	6.13796	2.49e-05	0.000180311
MCF2L	-1.06834	4.18186	7.32e-07	7.94e-06
PDGFD	-1.06784	6.49133	6.34e-08	8.98e-07
CIT	-1.06711	5.08699	4.07e-05	0.000277062
PAQR5	-1.0648	5.01082	1.69e-10	4.28e-09
BBOX1	-1.06286	8.37803	7.6e-05	0.000473915
TRIM10	-1.05937	3.62893	0.000274985	0.00144993
ALPK3	-1.05608	4.69814	0.00127686	0.00537868
EFHD1	-1.05456	5.73977	5.87e-08	8.36e-07
CPA3	-1.0499	4.71553	0.000163859	0.00092138
ANXA13	-1.04915	4.97949	0.00127484	0.00537201
S100A12	-1.04749	3.65419	0.00732948	0.0236575
LRP2	-1.04608	7.2432	8.26e-05	0.000507403
S1PR1	-1.04544	6.88186	1.23e-07	1.63e-06
ALDH3A2	-1.04528	6.73158	1.19e-09	2.53e-08
KSR1	-1.04122	5.62213	8.42e-09	1.47e-07
TAL2	-1.04068	4.08961	1.21e-05	9.61e-05
CD209	-1.04053	3.58828	0.000696315	0.00320482
KCNAB1	-1.03906	3.83268	7.78e-05	0.000482318
SCGB1D2	-1.03772	3.99088	0.00400086	0.0141899
AQP7	-1.03691	3.88604	0.000678583	0.00314088
UPB1	-1.03198	4.70907	4.95e-07	5.64e-06
SSTR1	-1.03035	3.5396	0.000696872	0.00320619
KLF9	-1.02868	6.82657	8.82e-11	2.46e-09
SLC5A10	-1.02843	5.50623	0.00013128	0.0007612
TMCC3	-1.02829	5.22963	2.66e-09	5.26e-08
TAL1	-1.0202	3.67848	0.000255966	0.00136371
PCDHGB7	-1.0196	4.48057	0.00401674	0.0142378
ABAT	-1.01948	4.03114	0.000194605	0.00107216
P2RY14	-1.01693	3.82377	0.000396507	0.00199718
RBP7	-1.0152	7.18584	0.000140635	0.000807057
ATP1B2	-1.01253	4.69002	1.62e-05	0.000123372
HBB	-1.0124	8.58346	0.0165254	0.04656
RAPGEF3	-1.01089	3.7917	0.000695355	0.00320161
ACP5	-1.01053	6.61357	7.32e-05	0.000459421
TBX3	-1.01002	3.57198	0.0008723	0.00390356
ZBTB16	-1.00826	3.97621	0.00427658	0.0150317
FLRT3	-1.00567	4.9235	0.000878895	0.00392307
LRRC19	-1.00533	4.79311	0.00103497	0.00451467
RBPMS2	-1.00338	4.82359	9.24e-08	1.26e-06
KIF26A	-1.00192	3.71039	0.00143156	0.00593463
NOS2	-1.00174	3.39149	0.00762906	0.0244274
TPSAB1	-1.00102	4.47471	0.000108367	0.000644386
SH2D2A	1.00022	3.85063	5.25e-05	0.000344108
LENG9	1.00146	3.59393	2.12e-06	2.06e-05
IKBKE	1.00293	3.82699	5.87e-08	8.36e-07
APOE	1.00574	9.58594	3.14e-05	0.000220626
SNX21	1.00727	4.25315	1.66e-10	4.22e-09
FAM173A	1.00828	4.30728	1.16e-07	1.55e-06
THBS3	1.00893	4.85711	6.13e-11	1.78e-09
STK32C	1.00919	3.85486	3.72e-08	5.59e-07
ARPC1B	1.00934	6.8763	4.7e-15	3.36e-13
CHN1	1.00989	3.6454	2.99e-05	0.000211112
SLC39A4	1.01182	3.96368	5.28e-06	4.6e-05
HCFC1R1	1.01187	8.28339	1.33e-13	7.19e-12
KNDC1	1.01201	3.3536	0.00253735	0.00965766
ELOB	1.01234	8.4752	2.22e-14	1.38e-12
MRPL41	1.01328	6.19074	7.52e-09	1.33e-07
SERPINH1	1.01359	7.37298	6.4e-17	6.66e-15
CADM3	1.01487	3.80526	0.0114701	0.0343906
RPL28	1.0149	8.08194	6.95e-17	7.17e-15
ATF5	1.01543	5.92087	6.22e-11	1.8e-09
BACE2	1.01572	4.90998	7.93e-07	8.54e-06
SLC2A3	1.01815	6.33304	1.55e-06	1.55e-05
HIST1H3D	1.01842	3.38337	0.00026141	0.0013903
PLA2G12B	1.01951	4.64654	0.000451995	0.00223175
MVK	1.01993	4.78579	9.52e-08	1.3e-06
PSRC1	1.0219	3.45957	1.29e-05	0.000100791
NME3	1.02213	6.69718	1.01e-10	2.77e-09
NFE2L3	1.02285	5.1117	6.41e-10	1.42e-08
RFC4	1.02397	4.26087	4.51e-12	1.75e-10
WNK4	1.02409	3.38194	0.00119351	0.00509045
GINS1	1.02614	3.5196	9.59e-06	7.77e-05
CHST2	1.02667	4.82931	7.5e-08	1.04e-06
SPOCK1	1.0273	5.18245	0.00227913	0.00881422
TARBP2	1.02895	4.36136	3.36e-13	1.63e-11
NUDT8	1.02927	4.60862	8.35e-07	8.97e-06
GALNT2	1.02994	5.62448	3.35e-14	2.02e-12
FMOD	1.03318	4.92851	0.000254849	0.00135953
RCC1	1.03411	4.79101	2.38e-16	2.19e-14
SMIM29	1.0346	4.89427	1.81e-13	9.48e-12
GSDME	1.03599	3.92831	1.13e-08	1.9e-07
KLHL4	1.036	3.39043	0.00653554	0.021433
FBXO41	1.03662	3.33095	0.000116479	0.000685414
MRPL55	1.03715	5.99689	2.05e-13	1.07e-11
MZT2B	1.03733	7.00476	1.86e-12	7.87e-11
CD82	1.03742	4.82397	2.7e-09	5.33e-08
ACHE	1.03903	3.4721	0.000576539	0.0027409
ROM1	1.03931	3.57317	1.13e-06	1.17e-05
CENPH	1.04058	3.72443	1.4e-07	1.83e-06
WHRN	1.04128	3.74243	4.09e-06	3.69e-05
MTLN	1.04136	4.78188	1.32e-08	2.19e-07
GLI4	1.04276	4.2887	9.39e-07	9.93e-06
SLC29A1	1.04377	6.0964	2.81e-11	9.02e-10
SERINC2	1.0441	7.52236	2.03e-09	4.16e-08
CD44	1.04509	5.72327	1.18e-09	2.5e-08
H2AFY2	1.04674	4.50395	8.23e-09	1.44e-07
HKDC1	1.04721	5.2515	2.04e-07	2.56e-06
MRPL23	1.04805	5.47116	2.8e-12	1.14e-10
SKAP1	1.04815	4.53059	4.85e-07	5.54e-06
VKORC1	1.04887	6.82961	5.98e-18	7.13e-16
NDUFA3	1.05171	5.95046	8.34e-12	3.07e-10
SPSB1	1.0533	5.77814	3.23e-07	3.87e-06
CDK2AP2	1.05349	7.34318	1.92e-11	6.32e-10
GALNT7	1.05416	3.8919	4.4e-09	8.24e-08
PDLIM7	1.05516	5.17267	1.74e-11	5.8e-10
CDC6	1.05554	3.34308	5.27e-05	0.000345095
SIK1B	1.05616	3.84497	0.000139594	0.000801834
KRT10	1.05677	5.03018	9.73e-12	3.48e-10
IFI27	1.05742	6.96154	5.3e-07	5.99e-06
ADAM8	1.05762	3.76518	1.71e-06	1.69e-05
ORAI3	1.05813	5.77148	7.12e-15	4.82e-13
C1QTNF6	1.05953	4.03345	4.56e-10	1.04e-08
IGFBP3	1.06021	10.9239	4.19e-07	4.85e-06
PORCN	1.061	3.80911	1.35e-07	1.77e-06
MYEOV	1.06227	4.60631	0.0179541	0.049963
GPC3	1.06285	3.67256	0.000100544	0.000602626
TSPO	1.06406	7.52127	7.31e-15	4.9e-13
BCAS4	1.06653	3.38443	2.32e-05	0.000169213
RPS19	1.06775	9.42848	4.3e-15	3.09e-13
SDK1	1.06843	3.68839	7.55e-06	6.29e-05
PUSL1	1.07109	3.85766	8.91e-09	1.53e-07
FABP5	1.07163	4.61116	1.07e-07	1.45e-06
PRAF2	1.07198	5.45748	1.07e-10	2.88e-09
ALG3	1.0722	5.20616	1.15e-18	1.51e-16
LGALS12	1.07277	3.84149	0.00746724	0.0240074
TPD52L1	1.07304	3.65974	2.17e-05	0.000159545
PLCXD1	1.07424	3.5824	5.72e-06	4.93e-05
SMARCD3	1.07535	3.91436	6.22e-07	6.89e-06
EMP3	1.07555	7.10771	3.66e-18	4.59e-16
DONSON	1.07558	3.88757	1.45e-09	3.04e-08
CLIP4	1.07652	3.56884	4.02e-06	3.64e-05
DNMT3B	1.07705	3.31155	5.12e-05	0.000337727
DDIT3	1.07785	6.16731	9.55e-13	4.28e-11
ARHGEF19	1.07823	3.6553	1.81e-07	2.31e-06
SLC16A6	1.07887	3.52879	0.000145281	0.000829066
SPSB2	1.07958	4.28011	4.85e-11	1.44e-09
NT5M	1.08015	3.78636	1.04e-06	1.09e-05
CLEC2B	1.08063	4.76541	1.73e-11	5.77e-10
CYTL1	1.08092	3.64768	0.000193225	0.00106511
NDUFAF8	1.08249	5.407	2.51e-12	1.03e-10
MT1M	1.0847	3.87876	0.0008918	0.00396769
GALK1	1.08489	5.09584	7.38e-12	2.75e-10
ZBED6CL	1.08529	4.63277	1.25e-12	5.45e-11
TMEM189	1.08666	4.26139	3.05e-13	1.51e-11
F12	1.08762	3.88488	0.000235678	0.00126663
LPAR2	1.08818	4.18946	3.13e-12	1.27e-10
PLPP2	1.08925	3.42125	0.000133135	0.000770135
NQO1	1.09	5.84404	3.2e-11	1.01e-09
MBOAT7	1.09007	5.59368	3.4e-21	7.45e-19
COMTD1	1.09401	4.84241	1.33e-08	2.2e-07
PBK	1.0959	3.43323	3.51e-06	3.22e-05
SORCS2	1.09591	3.73016	0.00246843	0.0094363
PYGB	1.0986	6.50498	6.21e-20	1.02e-17
PSENEN	1.10105	6.16204	3.3e-17	3.62e-15
SRM	1.10276	6.35049	3.51e-17	3.81e-15
SNRPF	1.10329	5.18813	3.73e-19	5.58e-17
KRT8	1.10402	8.60602	6.82e-09	1.22e-07
ASF1B	1.10494	4.14462	6.48e-11	1.86e-09
PPP1R35	1.10512	5.36251	2.39e-12	9.91e-11
DUSP23	1.10553	7.97739	6.7e-13	3.09e-11
HES6	1.10704	3.36555	7.72e-06	6.4e-05
HAPLN1	1.1083	3.92229	7.8e-05	0.000482857
HGF	1.10988	3.80944	5.5e-05	0.000358446
TAF10	1.11037	4.93377	2.75e-16	2.49e-14
KMT5C	1.11146	3.52037	5.54e-07	6.22e-06
GPR153	1.11159	3.80817	2.41e-05	0.000175304
MMP7	1.11163	6.47609	0.00275668	0.0103608
PPFIA3	1.1125	3.37141	2.44e-05	0.000177147
CXCL13	1.11297	4.11004	0.00321055	0.0118418
PDIA4	1.11527	7.82746	1.74e-20	3.4e-18
PEMT	1.11592	5.29625	5.13e-14	2.97e-12
LGALS3BP	1.11594	8.82179	1.4e-13	7.55e-12
E2F1	1.11662	4.02869	7.57e-10	1.67e-08
RHOBTB3	1.1209	4.29203	5.34e-05	0.000349243
YDJC	1.12113	5.47172	2.42e-14	1.49e-12
KCTD17	1.12169	4.29696	1.11e-11	3.9e-10
SH3BGRL3	1.12355	8.21655	1.81e-18	2.34e-16
P3H4	1.12439	5.27669	1.24e-15	1.01e-13
C1QTNF1	1.12559	5.30051	2.31e-09	4.63e-08
MMP28	1.12737	3.52373	5.04e-05	0.000333056
SHISA3	1.12838	4.71495	0.00589415	0.0196712
APOL2	1.12868	6.57852	1e-12	4.47e-11
TMSB10	1.1309	13.089	3.86e-21	8.16e-19
ANKRD13B	1.1311	3.45215	1.87e-06	1.83e-05
C3	1.13128	9.45799	5.31e-07	6e-06
GPX8	1.13371	5.22122	5.34e-15	3.77e-13
COPZ2	1.13498	5.35576	5.69e-11	1.65e-09
FAM83D	1.13514	3.7229	6.13e-07	6.8e-06
PMAIP1	1.13835	3.38368	8.38e-06	6.87e-05
CD68	1.14124	3.68825	7.81e-08	1.08e-06
TIMP1	1.14314	9.62752	3.64e-13	1.75e-11
G6PD	1.14426	5.32277	6.19e-18	7.24e-16
ARFGAP1	1.14636	5.35604	8.78e-17	8.84e-15
SEMA4B	1.14929	5.86578	5.84e-15	4.1e-13
PAFAH1B3	1.15011	5.14029	1.35e-14	8.82e-13
VANGL2	1.15067	3.598	1.95e-05	0.000145287
APOC1	1.15074	8.05327	1.62e-05	0.000123343
NKD2	1.15253	3.89886	0.000918174	0.00407174
UBE2T	1.15735	4.03103	1.09e-11	3.87e-10
POLR2J	1.15751	6.30092	2.79e-17	3.11e-15
CCNA2	1.15769	3.77547	2.05e-09	4.18e-08
CKS2	1.15854	5.81978	1.99e-14	1.25e-12
PLAUR	1.16164	4.48581	1.1e-09	2.36e-08
KRT18	1.16238	9.02458	2.09e-10	5.18e-09
TSPAN13	1.16321	5.65783	1.81e-08	2.91e-07
S100A2	1.16348	3.87931	1.86e-05	0.000139505
CACNB3	1.16603	3.68936	9.99e-09	1.7e-07
CDT1	1.1663	3.7159	1.14e-08	1.91e-07
SULF2	1.16698	6.34373	2.45e-12	1.01e-10
NBL1	1.16734	5.60973	3.95e-07	4.61e-06
IGFBP6	1.17328	6.14708	2.15e-08	3.38e-07
CYP4F11	1.17375	3.57027	5.55e-05	0.000361655
ITGA3	1.17379	7.05061	3.68e-14	2.18e-12
PLP2	1.17796	7.80014	1.51e-10	3.86e-09
S100A6	1.17903	10.2642	2.49e-12	1.03e-10
SEM1	1.18235	4.69129	9.62e-17	9.6e-15
SPHK1	1.18251	3.64315	1.47e-05	0.000113364
SYT13	1.18484	5.4607	0.000372326	0.0018909
C1QTNF3	1.18569	4.43294	3.27e-05	0.00022848
RPL39L	1.1863	4.28223	3.43e-08	5.2e-07
JPT1	1.18788	5.49625	2.73e-17	3.08e-15
CYP8B1	1.1914	3.60369	0.000127327	0.000741081
TRIP13	1.1924	3.53886	4.82e-08	7.09e-07
RBCK1	1.19332	6.76611	7.43e-22	1.9e-19
GRB14	1.19354	3.99055	1.3e-06	1.32e-05
NDC80	1.19423	3.40765	1.01e-06	1.06e-05
ARL4C	1.19559	6.10032	4.28e-09	8.03e-08
IMPDH1	1.19592	4.93018	4.13e-17	4.45e-15
TCTEX1D2	1.19821	3.74422	2.65e-10	6.43e-09
CDA	1.19923	5.36169	1.67e-07	2.14e-06
MELK	1.19939	3.39327	1.14e-06	1.18e-05
SLCO4A1	1.20296	5.0804	7.43e-05	0.000464582
ITGB6	1.2072	4.12685	8.1e-05	0.000498472
NCS1	1.21043	4.47102	1.87e-11	6.2e-10
ITGA10	1.21099	3.43004	0.000167401	0.000937093
EIF4EBP1	1.21783	7.34219	2.99e-11	9.52e-10
CMTM3	1.21788	5.74167	5.44e-17	5.71e-15
S100A1	1.21965	6.49201	0.000480808	0.00234958
CKAP4	1.22307	6.22343	7.56e-23	2.44e-20
F10	1.22323	4.59843	0.00168501	0.00683525
PRR7	1.22337	3.71764	4.47e-07	5.16e-06
TONSL	1.2244	3.32081	1.34e-06	1.35e-05
MKI67	1.22976	3.57802	2.16e-08	3.39e-07
TNFSF9	1.23059	4.92512	1.01e-10	2.76e-09
DNAJB13	1.23229	3.32763	0.0002009	0.0011019
MT3	1.23321	5.16647	0.0036885	0.0132931
SCARF2	1.23495	3.98658	1.25e-07	1.65e-06
PCLAF	1.23644	3.61807	3.76e-08	5.65e-07
CCDC74B	1.23865	3.39337	2.82e-07	3.42e-06
ALS2CL	1.23963	3.33404	9.51e-06	7.71e-05
LAMC2	1.24508	3.90106	0.00011513	0.000678782
RAB42	1.24561	5.64421	8.88e-05	0.000540096
TMEM92	1.24816	4.01721	2.45e-06	2.33e-05
BCL2L12	1.24822	3.92615	2.29e-13	1.17e-11
SULT1A1	1.25027	3.93215	8.88e-09	1.53e-07
AHNAK2	1.25201	5.15121	1.4e-06	1.42e-05
NME4	1.25248	6.37505	3.25e-20	5.78e-18
OLFML3	1.25288	5.70083	9.38e-12	3.39e-10
MRPL12	1.25571	5.96314	5.99e-13	2.78e-11
SEC14L2	1.25867	4.02478	4.82e-10	1.09e-08
MISP	1.25888	3.54156	0.00172909	0.00698408
KMO	1.25944	4.43849	3.2e-06	2.97e-05
UCN	1.26195	3.46356	3.44e-07	4.08e-06
MZT2A	1.26206	5.37565	3.13e-17	3.46e-15
NUDT17	1.26332	3.73059	4.95e-11	1.46e-09
STK39	1.26343	5.38428	5.89e-10	1.31e-08
LAMA3	1.26418	3.55622	2.96e-08	4.53e-07
RUNX1	1.2645	4.21803	3.4e-12	1.36e-10
SNCG	1.26942	6.05661	1.78e-06	1.76e-05
CDK1	1.26952	3.80875	6.5e-12	2.45e-10
ADA	1.27032	4.29718	6.26e-11	1.8e-09
SFN	1.27161	4.54352	0.00159344	0.00651115
LIF	1.2733	5.08702	2.31e-06	2.22e-05
LRRN4CL	1.27776	3.32404	0.00075744	0.0034461
CFB	1.28051	4.46861	2.12e-14	1.33e-12
SPATC1L	1.28221	3.77643	3.92e-10	9.12e-09
BAALC	1.2824	3.33627	1.62e-05	0.000123341
C19orf48	1.28364	5.35132	1.94e-22	5.29e-20
CPE	1.28682	7.95639	1.18e-09	2.5e-08
TMPRSS3	1.28819	3.38286	0.000810674	0.00366116
HMGA1	1.28826	5.46024	2.34e-11	7.58e-10
C1orf53	1.28866	3.48475	9.26e-09	1.59e-07
SMIM3	1.29131	6.52705	1.38e-07	1.8e-06
FGD1	1.29279	4.01822	1.15e-10	3.04e-09
NRBP2	1.29384	5.50375	2.32e-10	5.7e-09
PLEKHB1	1.29546	3.33821	4.2e-05	0.000283632
PTGIS	1.29766	3.99153	0.000122468	0.000716539
MXRA8	1.30673	5.8805	6.59e-08	9.3e-07
HSPB1	1.30933	10.1049	1.17e-16	1.15e-14
LRFN4	1.31529	3.71223	2.72e-08	4.18e-07
EPHB3	1.31908	3.51905	6.42e-06	5.48e-05
PHLDA3	1.31916	6.07478	3.46e-19	5.24e-17
COL1A2	1.32049	7.89425	5.22e-07	5.91e-06
HSPB6	1.32292	4.75262	4.79e-05	0.000318231
VXN	1.32741	3.33231	3.44e-06	3.18e-05
SOCS1	1.32975	4.45884	3.2e-11	1.01e-09
PLOD2	1.33122	7.20297	1.01e-17	1.16e-15
CHTF18	1.33212	3.47883	5.18e-09	9.52e-08
SCG5	1.33284	3.57552	0.000110295	0.00065373
CDCA5	1.33367	3.46014	6.13e-09	1.11e-07
CP	1.33643	7.62727	2.98e-05	0.000210566
HMGB3	1.33646	4.21195	3.31e-11	1.04e-09
H2AFX	1.34014	5.42681	5.05e-20	8.38e-18
TPSG1	1.34236	4.02768	0.00572354	0.019201
LAGE3	1.34401	5.19359	6e-21	1.25e-18
REG1A	1.34478	6.714	0.00305638	0.0113413
NPM3	1.34733	5.14883	4.52e-17	4.83e-15
HSD3B7	1.34766	6.89288	4.33e-16	3.83e-14
OGN	1.34797	3.49557	0.00467268	0.0161843
KIFC1	1.3536	3.64632	3.28e-10	7.76e-09
FKBP11	1.35378	4.48558	1.27e-15	1.02e-13
LGALS1	1.35553	9.7253	7.24e-19	9.66e-17
LGI4	1.35598	5.95799	0.000184996	0.00102335
GOLGA8B	1.35989	3.80606	3.58e-07	4.23e-06
TMEM44	1.36228	4.54873	3.03e-19	4.65e-17
CDC25B	1.36264	5.25537	1.11e-16	1.1e-14
GAS1	1.36587	3.41441	1.23e-05	9.7e-05
PPP1R14B	1.3684	6.62825	1.21e-21	2.86e-19
SFRP2	1.36988	5.88172	0.00312544	0.0115556
PON2	1.37055	6.32087	3.61e-23	1.27e-20
CENPF	1.37081	3.32264	6.8e-08	9.54e-07
DNTTIP1	1.37088	5.68276	3.01e-27	2.31e-24
KRTCAP3	1.37651	4.79013	1.39e-07	1.82e-06
PTGS2	1.37818	3.663	1.2e-05	9.55e-05
NFKBIZ	1.38079	4.29794	3.91e-09	7.42e-08
PRR11	1.38305	3.42485	2.59e-09	5.13e-08
PYCARD	1.39032	5.29453	1.35e-14	8.82e-13
CEBPB	1.39716	6.31443	1.01e-14	6.74e-13
C2	1.40383	4.9481	6.39e-07	7.06e-06
P3H1	1.40418	4.80861	3.64e-21	7.85e-19
MMP2	1.4065	5.85479	6.24e-11	1.8e-09
LAMB3	1.40745	4.28779	5.44e-06	4.73e-05
G0S2	1.40783	6.24078	4.01e-07	4.68e-06
TMEM100	1.40799	3.61779	2.86e-05	0.000203096
LGALS3	1.41177	8.20514	1.3e-13	7.14e-12
CLIC6	1.41184	4.24585	0.00221268	0.00859515
FAM20A	1.41314	3.83045	8.12e-08	1.12e-06
KRT80	1.41325	4.02289	3.08e-09	6.01e-08
MANEAL	1.41549	3.73518	2.49e-08	3.87e-07
SPON2	1.41759	5.57026	2e-08	3.18e-07
ADORA1	1.4239	3.5968	1.59e-06	1.59e-05
RARRES2	1.42398	8.68841	2e-15	1.55e-13
SERPINF1	1.42485	5.76806	2.67e-08	4.12e-07
HAGHL	1.43206	3.3914	2.94e-05	0.000207926
NPTX2	1.43268	7.7202	0.000241588	0.00129384
ROMO1	1.43286	7.68783	3.19e-20	5.75e-18
QSOX1	1.43645	6.22787	1.7e-22	4.76e-20
ACTG2	1.43886	4.9143	5.28e-07	5.97e-06
TOP2A	1.44068	4.18559	1.73e-14	1.11e-12
PIM2	1.44209	5.25862	1.14e-15	9.37e-14
CARD11	1.44986	4.15781	1.02e-10	2.78e-09
SYCE1L	1.45579	3.6291	1.73e-08	2.79e-07
ATP8B3	1.46655	3.529	1.07e-05	8.59e-05
JCHAIN	1.46891	7.67776	0.000144437	0.000825404
CERCAM	1.46908	5.0167	9.34e-21	1.89e-18
CSTB	1.46924	7.79591	6.46e-19	8.9e-17
FBXO2	1.46954	3.44551	3.33e-07	3.97e-06
CCDC74A	1.4728	4.26229	1.6e-16	1.53e-14
PNMA8A	1.47292	4.11478	2.32e-08	3.62e-07
AURKA	1.47415	3.74536	1.72e-13	9.09e-12
BEST4	1.4789	3.33927	2.07e-06	2.01e-05
IGFBP2	1.48078	4.61192	1.03e-07	1.39e-06
C1QTNF12	1.48107	3.62123	8.21e-09	1.44e-07
COL16A1	1.48702	3.71422	3.4e-07	4.04e-06
RECQL4	1.48725	3.50207	8.16e-11	2.3e-09
LIMK1	1.48915	4.56441	2.26e-20	4.27e-18
ZP3	1.49048	3.71043	2.92e-13	1.47e-11
IRX6	1.49409	3.4566	0.000595709	0.00281164
BAIAP2L1	1.49728	3.90138	9.14e-13	4.14e-11
NME1	1.49767	5.25912	2.43e-22	6.35e-20
TBX15	1.5045	3.35467	3.16e-08	4.81e-07
CDKN2A	1.50562	3.66079	1.14e-10	3.01e-09
NPIPB15	1.50803	3.46855	5.04e-06	4.42e-05
MLLT11	1.5115	3.43908	1.07e-08	1.8e-07
TUBA3D	1.51452	4.50961	0.00207631	0.0081453
CKB	1.51486	7.17417	4.57e-10	1.04e-08
RPL22L1	1.51878	5.17514	5.44e-19	7.79e-17
PLEKHG4	1.52236	3.91968	1.29e-10	3.36e-09
CEP55	1.52263	3.53101	8.02e-13	3.65e-11
FABP6	1.5263	6.34525	7.07e-08	9.88e-07
DCBLD2	1.5276	4.45808	2.02e-16	1.89e-14
SCG2	1.53192	3.7456	1.05e-05	8.42e-05
F3	1.53238	3.81466	1.64e-06	1.63e-05
KIF4A	1.53352	3.36602	1.18e-09	2.5e-08
PLK1	1.53863	3.34953	4.3e-10	9.86e-09
UBE2S	1.54002	3.87541	2.17e-16	2.02e-14
CENPW	1.54222	3.91784	2.78e-16	2.49e-14
KIF2C	1.54307	3.46713	1.57e-11	5.34e-10
CLIC3	1.5433	3.53687	1.05e-09	2.25e-08
TLCD1	1.55096	3.88882	5.11e-14	2.97e-12
CENPM	1.55378	3.66244	1.79e-12	7.66e-11
ARL4D	1.55678	4.10203	2.38e-11	7.69e-10
MRC2	1.56009	5.00766	1.31e-13	7.15e-12
TMEM178A	1.56154	3.33566	8.98e-08	1.23e-06
NUPR1	1.5623	6.58691	4.34e-16	3.83e-14
APOH	1.56325	3.3381	0.000246768	0.00132043
HOXB9	1.56678	3.40424	3.7e-06	3.37e-05
KDELR3	1.56685	5.33812	3.14e-12	1.27e-10
TRIB3	1.56863	6.01535	3.44e-11	1.07e-09
CCNB1	1.57004	4.44504	1.79e-20	3.44e-18
C1S	1.57125	7.39234	3.11e-12	1.26e-10
S100A11	1.57195	10.4896	5.83e-30	7.16e-27
NINJ2	1.5725	3.45321	3.66e-08	5.51e-07
COL5A1	1.58004	5.19236	2.49e-10	6.08e-09
IQGAP3	1.58106	3.48501	3.67e-13	1.76e-11
PABPC1L	1.5832	4.34844	3.97e-09	7.53e-08
PTN	1.5859	6.01407	1.69e-06	1.68e-05
FKBP10	1.58653	7.45758	1.31e-14	8.67e-13
IGLON5	1.58945	3.77953	0.00306729	0.0113749
MT1F	1.58995	5.41773	9.03e-10	1.98e-08
EMILIN1	1.59061	5.25279	1.77e-09	3.64e-08
LOXL2	1.59456	6.21622	1.28e-20	2.53e-18
AQP9	1.59501	3.72355	5.36e-07	6.03e-06
CDCA8	1.5984	3.64609	3.36e-13	1.63e-11
TMEM229B	1.60553	3.70456	1.08e-09	2.31e-08
PRRX1	1.60627	3.48256	7.07e-08	9.88e-07
MAGED1	1.60819	6.49159	6.03e-25	2.96e-22
RIN1	1.61051	3.63282	3.96e-13	1.88e-11
IRS2	1.61647	4.23968	1.8e-14	1.15e-12
RTN4RL1	1.61651	3.4402	2.64e-08	4.09e-07
CTHRC1	1.62111	5.58149	2.05e-09	4.18e-08
DERL3	1.62987	3.79814	1.36e-10	3.5e-09
TMEM119	1.63127	4.40882	1.43e-07	1.85e-06
TRO	1.63205	3.64522	1.03e-10	2.8e-09
TMEM132A	1.63444	4.48799	3.51e-20	6.16e-18
NRN1	1.63819	5.18178	1.37e-09	2.89e-08
PRIMA1	1.64082	5.06674	1.22e-05	9.63e-05
CHRDL1	1.64317	3.39364	0.000417088	0.00208205
PPP1R14D	1.64532	4.78164	1.09e-06	1.13e-05
OVGP1	1.65147	3.39174	3.43e-09	6.57e-08
RRM2	1.66655	3.94418	2.23e-18	2.83e-16
FXYD1	1.66997	3.60866	6.25e-06	5.34e-05
PTGER2	1.67035	3.78861	1.04e-12	4.62e-11
OLIG1	1.67314	3.49197	0.00045718	0.00225196
CD70	1.68274	7.14539	2.4e-09	4.8e-08
PTHLH	1.68659	5.40794	9.54e-05	0.000575451
NUMBL	1.68773	3.75354	1.66e-15	1.3e-13
TK1	1.68815	5.66553	2.36e-21	5.26e-19
TNFSF14	1.7042	3.46411	8.93e-09	1.54e-07
CDCP1	1.70699	4.48858	2.86e-09	5.6e-08
MT1E	1.71271	7.04302	1.03e-07	1.39e-06
SRPX	1.71361	4.03228	1.56e-10	3.98e-09
FZD2	1.7162	3.51704	9.44e-12	3.4e-10
PLAU	1.71705	5.72616	3.6e-20	6.23e-18
CCNB2	1.7217	3.62439	2.01e-15	1.55e-13
NOG	1.7253	3.56696	2e-06	1.95e-05
C19orf33	1.74261	7.57736	1.15e-12	5.05e-11
FGG	1.74401	5.74496	0.00985711	0.0302869
C4orf48	1.74641	3.72116	8.82e-11	2.46e-09
TMEM130	1.75825	4.63065	1.24e-06	1.27e-05
SPC24	1.7626	3.47316	1.64e-13	8.68e-12
CHI3L2	1.76677	3.61071	1.17e-08	1.96e-07
RHPN1	1.76851	4.44167	5.33e-16	4.54e-14
EPS8L3	1.77791	3.54222	1.74e-05	0.000130855
ANLN	1.78434	3.63471	4.52e-16	3.96e-14
SAA2	1.79741	3.52661	0.00164496	0.00669713
FLNC	1.79781	3.49121	9.24e-09	1.58e-07
PKP1	1.79951	3.56378	1.56e-06	1.56e-05
SLC12A8	1.81691	3.33248	7.46e-13	3.43e-11
IGLL5	1.82865	5.17982	1.31e-05	0.000102041
EFNA5	1.83012	4.11406	3.99e-11	1.22e-09
LOX	1.83137	7.67099	1.73e-12	7.42e-11
CCDC91	1.84082	4.74844	3.37e-14	2.02e-12
BASP1	1.84176	5.06325	6.79e-19	9.26e-17
CDKN3	1.84288	3.51982	2.76e-13	1.39e-11
PDE10A	1.87616	3.72239	2.33e-10	5.7e-09
SERPINE1	1.87907	8.31191	1.18e-11	4.11e-10
SSC5D	1.88104	3.76642	1.39e-11	4.78e-10
SYBU	1.90161	3.83171	8.71e-11	2.44e-09
MCHR1	1.9064	4.13554	4.59e-07	5.26e-06
TPX2	1.92079	4.30834	9.92e-25	4.51e-22
MEST	1.92376	4.18749	3.23e-13	1.58e-11
PTTG1	1.93387	4.19584	3.86e-25	1.97e-22
CTXN1	1.9383	3.7979	6.05e-12	2.31e-10
BIRC5	1.94052	3.76871	5.45e-19	7.79e-17
ADAM12	1.94522	3.36638	4.38e-11	1.31e-09
CD79A	1.95295	3.95553	3.42e-09	6.56e-08
C16orf74	1.95309	4.27933	1.3e-10	3.38e-09
LTF	1.96659	6.65952	0.000238996	0.0012822
EPS8L1	1.96721	3.41924	7.2e-09	1.28e-07
FOXM1	1.97263	3.79395	5.03e-18	6.17e-16
PTK7	1.97393	4.42308	2.62e-20	4.87e-18
GXYLT2	1.98059	3.64388	4.95e-16	4.25e-14
C1R	1.99604	7.3103	1.72e-25	9.19e-23
LOXL1	2.01733	4.15265	2.1e-15	1.6e-13
AURKB	2.01884	3.47213	7.2e-17	7.37e-15
LEF1	2.02302	3.61919	1.92e-15	1.49e-13
AKR1B10	2.02924	4.69727	0.00316727	0.0116962
CDC20	2.03275	4.06831	4.46e-24	1.77e-21
MT2A	2.04507	8.78623	5.67e-19	7.91e-17
PSAT1	2.05143	4.73657	2.75e-09	5.41e-08
SEMA3B	2.05214	4.41475	1.96e-21	4.46e-19
FNDC4	2.05334	3.64914	1.81e-14	1.15e-12
P4HA3	2.06535	3.56563	2.66e-14	1.62e-12
TNMD	2.07286	3.41325	3.6e-06	3.29e-05
APOL1	2.08157	8.31432	4.65e-19	6.88e-17
MTRNR2L1	2.09206	6.60507	0.00458233	0.0159343
FNDC10	2.10117	3.45092	5.03e-13	2.37e-11
MDK	2.1107	6.36254	7.15e-15	4.82e-13
FGB	2.11232	7.55718	0.00123165	0.0052223
L1CAM	2.11395	3.51031	6.08e-06	5.21e-05
STEAP3	2.12161	4.76978	5.61e-19	7.91e-17
SEMA3C	2.13063	4.37326	2.88e-20	5.28e-18
MSC	2.13351	6.46283	1.33e-25	7.44e-23
SLC7A5	2.13594	5.60388	6.79e-15	4.67e-13
PLTP	2.15243	7.09123	5.41e-18	6.51e-16
SYCE3	2.15795	3.43524	3.22e-12	1.29e-10
KIF20A	2.16774	3.69536	1.05e-22	3.08e-20
NPEPL1	2.17544	4.14973	4.48e-23	1.53e-20
MFSD2A	2.19212	3.53346	4.12e-12	1.6e-10
MAP7D2	2.20196	5.00621	3.03e-11	9.65e-10
SLC17A9	2.21286	3.63043	4.1e-14	2.39e-12
COL1A1	2.22117	8.47924	8.69e-14	4.87e-12
CREB3L1	2.24742	3.55713	4.41e-12	1.71e-10
C5orf46	2.25456	5.20971	1.63e-08	2.65e-07
CXCL5	2.2552	4.2107	3.5e-06	3.22e-05
PYCR1	2.2644	4.04866	1.29e-21	3e-19
NCAM1	2.27715	3.40759	5.22e-09	9.56e-08
MZB1	2.28706	3.961	4.24e-10	9.77e-09
MT1X	2.29277	6.85514	1.26e-13	6.94e-12
BDKRB2	2.29496	4.02032	6.55e-14	3.74e-12
RARRES1	2.29623	4.45434	3.29e-15	2.39e-13
MT1A	2.31617	4.42646	3.8e-11	1.16e-09
MYBL2	2.33259	3.88165	2.08e-27	1.7e-24
SPINK1	2.34619	3.58591	2.4e-13	1.22e-11
PODXL2	2.35657	4.41951	2.3e-15	1.73e-13
MOCOS	2.36167	3.38843	1.54e-15	1.22e-13
ATP6V1FNB	2.41685	3.67344	1.46e-15	1.16e-13
MFAP4	2.44097	6.2838	8.54e-12	3.12e-10
TSKU	2.45689	5.47743	1.04e-22	3.08e-20
CPXM1	2.4642	3.73788	6.85e-15	4.67e-13
KRT19	2.47203	7.84111	8.64e-10	1.89e-08
IFITM10	2.47933	4.0235	2.12e-22	5.65e-20
PDGFRL	2.48617	3.44469	4.82e-19	7.04e-17
MFAP2	2.49501	3.38393	1.03e-13	5.73e-12
SAA1	2.50351	6.53984	3.63e-05	0.000250936
SLN	2.57157	3.47321	2.04e-06	1.99e-05
CRABP2	2.58031	4.57826	1.18e-10	3.12e-09
MMP9	2.58853	4.96219	1.58e-18	2.07e-16
C1QL1	2.61337	6.46372	1.66e-15	1.3e-13
MXRA5	2.68638	4.81946	7.95e-23	2.5e-20
TRNP1	2.69359	3.59133	1.1e-19	1.78e-17
SLPI	2.7034	6.2155	3.78e-08	5.66e-07
C10orf99	2.71083	5.8517	3.62e-08	5.47e-07
CPNE7	2.72541	3.32295	8.36e-17	8.48e-15
PRAME	2.76992	4.19013	1.58e-14	1.02e-12
UCHL1	2.7914	4.81074	1e-15	8.25e-14
PPP1R1A	2.81182	4.30047	1.9e-09	3.9e-08
MEOX2	2.83731	3.55672	6.93e-19	9.34e-17
GPRC5A	2.84248	3.68066	2.85e-15	2.12e-13
SRPX2	2.8578	3.81781	8.96e-25	4.23e-22
COL8A2	2.86688	4.00972	3.48e-23	1.26e-20
GFPT2	2.88355	3.8514	2.04e-23	7.6e-21
BCHE	2.88696	3.38477	4e-11	1.22e-09
P3H3	2.90067	4.2795	7.15e-26	4.28e-23
IGF2BP2	2.92886	3.38992	2.13e-19	3.36e-17
SPINK13	2.94304	4.18099	9.39e-21	1.89e-18
IL6	2.97138	4.14496	3.73e-14	2.19e-12
PI3	2.9965	3.76861	7.62e-12	2.83e-10
TGFBI	3.01027	8.94429	6.24e-26	4.03e-23
HP	3.02034	4.01909	1.22e-06	1.25e-05
TRIM54	3.04667	3.53091	4.65e-17	4.92e-15
MDFI	3.0774	3.80707	1.03e-24	4.52e-22
MELTF	3.09272	3.33001	1e-21	2.41e-19
TFPI2	3.11902	6.72503	1.17e-19	1.86e-17
UBE2C	3.14267	4.76021	9.11e-53	5.59e-49
FGA	3.15193	5.4132	4.16e-09	7.82e-08
CNFN	3.18054	3.75444	1.41e-26	9.62e-24
CPN2	3.32223	4.16009	5.5e-08	7.91e-07
F2	3.3797	3.35848	2.31e-17	2.62e-15
FDCSP	3.44318	3.45312	6.66e-09	1.19e-07
IL20RB	3.4994	5.16453	2.03e-18	2.6e-16
SLC18A3	3.53579	3.33962	8.3e-08	1.15e-06
RFLNA	3.54514	3.36349	3.13e-24	1.33e-21
ITPKA	3.80171	3.51235	3.39e-31	5.2e-28
SLC38A5	3.87315	4.01328	3.85e-28	3.93e-25
C11orf86	3.93719	3.55442	1.15e-27	1.01e-24
COL11A1	3.94643	3.43185	8.84e-22	2.21e-19
ANGPTL8	4.43379	3.83062	5.34e-24	2.05e-21
FST	4.71814	3.91023	2.12e-33	3.71e-30
LBP	4.89274	6.02275	4.73e-18	5.87e-16
IL1R2	4.93331	5.07212	1.01e-53	1.24e-49
TF	4.9813	3.87734	2.17e-28	2.42e-25
IGFBP1	5.06611	5.9371	1.3e-22	3.72e-20
LCN1	5.1906	3.39316	1.15e-27	1.01e-24
MYMX	5.30719	3.43769	1.2e-30	1.64e-27
CRISP3	5.48096	3.3243	4.2e-24	1.72e-21
CRABP1	5.60774	3.59942	7.41e-27	5.35e-24
SSX1	5.73875	3.38169	7.32e-26	4.28e-23
PAGE2B	6.18077	3.74279	4.64e-34	9.5e-31
PAGE5	6.70975	3.92803	2.28e-36	7e-33
PAEP	8.61664	5.89315	6.82e-47	2.79e-43

## Sheet: Table S8
Table S8. The different expression betweeen tumor samples and normal samples.
	logFC	logCPM	PValue	FDR
DUSP9	-6.53066	4.66107	0	0
MUC15	-6.49965	4.12785	0	0
KCNJ10	-5.76718	4.12726	0	0
HS6ST2	-5.36152	3.43628	0	0
MFSD4A	-5.23479	5.42491	0	0
ACPP	-5.05888	3.58861	0	0
CLDN19	-5.43209	4.33625	2.24265166658401e-314	4.06592747151682e-311
IRX2	-4.4914	3.37639	6.92e-307	1.1e-303
TMEM207	-6.08354	3.38612	4.37e-301	6.16e-298
WNK4	-3.96562	4.09277	3e-297	3.81e-294
ESRRB	-5.29029	3.51847	5.24e-295	6.04e-292
ATP1A1	-2.78872	9.10206	5.18e-290	5.48e-287
CLDN16	-5.56365	4.27514	2.88e-287	2.81e-284
CASR	-5.25242	4.11145	1.53e-285	1.39e-282
HSPA2	-3.88525	5.15475	3.72e-285	3.15e-282
SLC12A1	-8.0928	6.72961	8.6e-280	6.82e-277
SLC9A4	-5.49155	3.55005	6.27e-274	4.68e-271
ELF5	-6.07028	3.44443	1.04e-273	7.33e-271
MTURN	-3.03813	5.24963	1.24e-272	8.29e-270
GSTM3	-3.30891	5.51979	3.71e-271	2.36e-268
EGF	-5.40156	5.30791	9.25e-254	5.59e-251
TCF21	-3.35029	3.68513	4.63e-247	2.67e-244
CALB1	-7.02102	4.81277	6.65e-243	3.67e-240
TMEM45B	-3.81522	4.07085	5.4e-239	2.86e-236
NELL1	-5.03231	3.34949	9.89e-230	5.02e-227
FGF1	-4.11599	4.37348	5.88e-227	2.87e-224
FECH	-1.96193	5.10534	5.85e-217	2.75e-214
RANBP3L	-4.95876	3.91723	8.75e-211	3.97e-208
EMX1	-2.5768	4.18537	4.52e-208	1.98e-205
ARMH4	-3.34667	3.45606	1.37e-203	5.78e-201
SFRP1	-5.21376	5.69633	5.13e-201	2.1e-198
NPHS1	-5.34625	3.6342	2.68e-199	1.06e-196
SOST	-5.45758	3.29431	1.6e-197	6.17e-195
DDN	-5.27567	3.32154	8.21e-197	3.07e-194
PRR15	-3.85114	3.84428	3.7e-195	1.34e-192
SLC4A11	-4.2412	3.70681	6.55e-194	2.31e-191
ERMP1	-2.46779	5.53701	1.77e-187	6.08e-185
CLIC5	-3.71188	4.31756	3.83e-187	1.28e-184
ALDH6A1	-3.04005	5.9712	4.28e-187	1.39e-184
ACSF2	-3.24773	4.59589	2.74e-186	8.68e-184
FAM171A1	-2.16373	5.35087	3.23e-185	9.99e-183
HS6ST1	-2.16468	5.29406	6.02e-183	1.82e-180
TMEM178A	-3.10579	3.79994	2.98e-180	8.8e-178
EHF	-4.93124	3.93727	1.77e-174	5.1e-172
AC007906.2	-3.89902	4.34222	2.55e-172	7.18e-170
PTGER1	-4.52782	3.40396	1.51e-171	4.17e-169
KCNJ1	-6.16869	5.63285	6.97e-167	1.88e-164
RASL11B	-4.10751	3.88798	5.91e-165	1.56e-162
RNF150	-2.9822	3.63565	3.68e-163	9.52e-161
RALBP1	-1.47407	5.94229	2.92e-162	7.42e-160
CRHBP	-3.87552	3.8209	1.22e-160	3.05e-158
CYFIP2	-2.27872	6.51363	1.37e-158	3.35e-156
EFHD1	-2.63928	6.46552	4.72e-157	1.13e-154
F11	-4.02109	3.48601	4.43e-156	1.04e-153
PLA2R1	-2.96749	3.82413	4.54e-156	1.05e-153
FAM167A	-3.27863	3.43573	8.23e-156	1.87e-153
AIF1L	-3.23236	7.37255	1.66e-155	3.7e-153
PLCL1	-2.61177	4.31581	2.85e-154	6.23e-152
NHLRC4	-3.10723	3.42737	1.5e-153	3.22e-151
COBLL1	-2.37372	4.70576	3.02e-153	6.39e-151
EPB41L5	-1.71996	4.34788	1.76e-152	3.65e-150
SEMA6D	-2.81932	3.7605	1.85e-152	3.79e-150
XPNPEP2	-5.3188	5.09375	1.43e-149	2.88e-147
IRX1	-4.20095	3.46527	2.4e-148	4.75e-146
RPS6KA6	-2.78637	3.33199	7.36e-145	1.44e-142
SLC7A8	-3.56918	5.41015	1.45e-144	2.8e-142
ABAT	-3.00595	4.42631	3.46e-144	6.55e-142
SLC16A5	-2.99098	4.46356	2.99e-143	5.57e-141
AQP2	-8.84616	8.27137	4.45e-142	8.19e-140
PTPN13	-1.81531	4.71111	1.31e-140	2.37e-138
HADH	-1.79245	6.14959	3.34e-140	5.96e-138
HOXD8	-1.78037	5.78258	7.02e-140	1.24e-137
TMEM52B	-4.98297	5.22657	1.13e-139	1.96e-137
MECOM	-2.53548	4.8461	1.5e-139	2.57e-137
PROX1	-3.92901	3.2934	4.99e-139	8.44e-137
PIP4K2C	-1.42871	5.75179	5.67e-139	9.47e-137
FOXC1	-2.16064	4.77722	3.94e-138	6.49e-136
SLC22A8	-5.84205	4.47572	1.19e-137	1.93e-135
SOWAHA	-2.91587	3.34657	1.16e-136	1.86e-134
C1orf226	-2.66628	3.43391	1.77e-136	2.81e-134
CLDN10	-2.29622	5.41923	1.96e-136	3.07e-134
PTPRO	-3.07542	3.88332	5.86e-136	9.07e-134
ARHGAP24	-1.62333	5.29122	4.51e-135	6.9e-133
KLHL13	-2.1272	3.80568	1.19e-134	1.79e-132
ESRRG	-2.9983	3.75186	1.28e-134	1.91e-132
ASS1	-2.73339	8.00142	3.17e-134	4.68e-132
PAQR7	-1.60583	5.25699	5.76e-134	8.41e-132
SLC14A2	-5.52368	3.50238	8.42e-134	1.21e-131
UPP2	-4.03242	3.49909	3.05e-133	4.36e-131
ANXA9	-1.91681	4.93816	1.24e-132	1.75e-130
MARVELD2	-2.35125	4.09568	1.58e-131	2.2e-129
SLC5A2	-4.26231	3.38334	7.87e-130	1.09e-127
AVPR2	-3.24335	3.51266	1.37e-129	1.87e-127
SLC15A2	-2.86503	3.43511	3.67e-129	4.93e-127
EGLN3	4.20052	7.84126	3.73e-129	4.93e-127
SERPINA5	-4.87191	5.67654	3.73e-129	4.93e-127
LGI2	-3.08198	3.41926	1.48e-128	1.94e-126
ACADSB	-2.00392	5.37173	2.06e-128	2.67e-126
PTH1R	-3.24267	5.86038	4.49e-128	5.75e-126
ABHD17C	-2.04427	4.03836	1.99e-127	2.52e-125
PRKAR2B	-2.17908	3.76541	5.15e-126	6.47e-124
EPCAM	-2.86913	6.89356	8.68e-125	1.08e-122
AK3	-1.47594	6.02345	2.79e-124	3.44e-122
SUSD4	-3.49402	3.64443	5.3e-124	6.47e-122
NPHS2	-6.79661	5.13586	1.93e-123	2.34e-121
CADPS2	-1.58291	4.90864	2.28e-123	2.73e-121
KCNK13	-2.50266	3.41387	9.47e-123	1.12e-120
BTG2	-2.12351	7.6851	3.37e-122	3.96e-120
WNK1	-1.52283	5.75354	5.39e-122	6.28e-120
MPP7	-2.78078	3.83555	4.16e-121	4.8e-119
AFM	-4.41983	3.72378	5.07e-121	5.79e-119
ZNF503	-1.90141	4.08505	5.96e-121	6.75e-119
PNP	-1.47575	6.08267	1.48e-120	1.66e-118
NAT8L	-4.37985	3.55092	3.02e-120	3.36e-118
PCK2	-2.29874	5.84931	8.04e-120	8.87e-118
UXS1	-1.46124	5.10135	1.54e-119	1.68e-117
TMEM164	-1.49356	4.46069	1.34e-118	1.46e-116
SUCLG1	-1.76902	6.44249	6.63e-117	7.13e-115
HPD	-4.85432	5.99822	1.14e-116	1.21e-114
GPC3	-3.65713	5.14329	1.22e-116	1.29e-114
CPAMD8	-2.63717	3.46086	1.23e-116	1.29e-114
DCAF11	-1.14992	5.50193	3.96e-116	4.12e-114
SLC52A3	-2.9129	3.58824	1.63e-115	1.69e-113
PAPPA	-2.87447	3.26287	1.7e-115	1.74e-113
RASSF8	-1.49181	4.47485	5.38e-115	5.46e-113
REEP6	-2.91312	3.73509	1.92e-114	1.94e-112
NOL3	3.37993	6.88219	2.32e-114	2.32e-112
CNP	-1.32743	5.5947	3.29e-114	3.26e-112
LZTS3	-2.28352	4.34634	2.55e-113	2.51e-111
SLC14A1	-2.90262	3.98927	7.46e-113	7.28e-111
SLC20A2	-1.39142	4.59086	1.65e-112	1.59e-110
PDE1A	-2.81802	4.7057	2.43e-111	2.34e-109
NUDT4	-1.79065	4.56574	2.84e-111	2.71e-109
SPTBN2	-4.27078	4.53372	1.11e-110	1.05e-108
CA9	5.84669	8.62215	5.49e-110	5.16e-108
ERICH4	-3.28524	3.27873	5.69e-110	5.31e-108
AFAP1L2	-1.84137	4.71753	8.47e-110	7.85e-108
DPEP1	-4.34559	5.70054	1.2e-109	1.1e-107
SLC47A2	-3.64591	3.45061	4.63e-109	4.22e-107
VIM	2.5594	10.864	9.06e-109	8.21e-107
LDHB	-1.56527	9.20262	2.12e-108	1.91e-106
COL4A4	-2.0835	4.1683	5.51e-108	4.92e-106
SPAG4	3.77656	6.10223	2.27e-107	2.01e-105
UMOD	-8.52884	10.0765	8.01e-107	7.06e-105
SFXN2	-2.27373	3.91561	1.25e-106	1.09e-104
DEPTOR	-1.57205	5.60187	5.47e-106	4.75e-104
SLC16A3	2.98164	6.61002	6.54e-106	5.65e-104
S100A2	-3.47794	5.10045	3.3e-105	2.83e-103
CCDC160	-2.24747	3.44452	7.46e-105	6.35e-103
DIO1	-4.65064	4.30353	8.92e-105	7.55e-103
FAM222A	-2.67507	3.40614	2.09e-104	1.76e-102
ACAA1	-1.60524	5.06752	2.97e-104	2.48e-102
SAP30	2.40937	5.60394	4.59e-104	3.81e-102
SLC48A1	-1.4611	5.01822	8.37e-104	6.9e-102
HILPDA	4.62511	8.33879	3.74e-103	3.06e-101
LIPH	-3.45632	3.62243	1.11e-102	9.04e-101
CDH16	-2.39216	8.34621	2.66e-102	2.15e-100
DEGS2	-2.88702	3.48229	2.95e-102	2.37e-100
PEPD	-1.88388	6.75376	5.03e-102	4.02e-100
VEGFA	3.4598	8.48457	1.58e-100	1.25e-98
CYP4F2	-4.64632	3.63796	1.71e-100	1.35e-98
CYP27B1	-3.34498	3.32824	7.73e-100	6.05e-98
IRF2BPL	-1.47451	5.27722	1.31e-99	1.02e-97
MRO	-2.80674	3.5306	1.67e-99	1.29e-97
TMEM72	-3.02612	5.68994	2.42e-99	1.86e-97
NIPAL1	-2.98542	3.26344	5.24e-99	4e-97
ST6GAL1	-2.186	6.09353	5.27e-99	4e-97
CXCR4	2.76401	8.12916	1.2e-98	9.09e-97
SORT1	-1.52776	5.85562	3.34e-98	2.51e-96
FAM151A	-3.93237	5.33019	8.48e-98	6.33e-96
DTX1	-2.36642	3.53949	2.06e-97	1.53e-95
PAQR5	-1.778	5.17824	4.77e-97	3.52e-95
DDB2	1.95944	5.27782	1.16e-96	8.52e-95
TGFBR3	-1.58963	4.77995	2.26e-96	1.65e-94
CGN	-2.39325	4.22571	6.06e-96	4.4e-94
PRMT6	-1.2824	4.82626	8.94e-96	6.45e-94
DACH1	-2.24874	3.64748	9.11e-96	6.53e-94
NDUFA4L2	5.45713	10.7165	1.32e-95	9.4e-94
PRRG2	-2.77819	3.57536	1.73e-95	1.23e-93
H1F0	-1.91812	7.72019	2.23e-95	1.57e-93
CARMIL1	-1.44652	4.28727	5.21e-95	3.65e-93
FAM3B	-3.63496	3.35688	1.92e-94	1.34e-92
MT1G	-4.45428	8.18787	5.29e-94	3.67e-92
ACSL4	-1.51693	5.85053	6.37e-94	4.39e-92
ANGPTL4	4.937	9.9536	8.91e-94	6.11e-92
SELENBP1	-1.7405	5.61138	1.2e-93	8.19e-92
DNAJC11	-1.3209	4.92995	1.17e-92	7.91e-91
GGT6	-4.66682	4.35949	1.17e-92	7.91e-91
SLC25A25	-1.85735	4.36244	1.68e-92	1.13e-90
COL23A1	4.78879	7.49881	3.5e-92	2.34e-90
ACY1	-2.12364	3.93657	6.05e-92	4.02e-90
MPP5	-1.35131	4.60672	8.33e-92	5.5e-90
ERBB2	-1.47503	5.81174	1.93e-91	1.27e-89
STC2	3.83884	6.19388	2.39e-91	1.56e-89
ZNF395	2.61124	7.51305	3.04e-91	1.98e-89
NUAK2	-2.11169	5.1967	3.98e-91	2.58e-89
DAG1	-1.16635	5.94477	5.01e-91	3.23e-89
ALAD	-1.27061	5.58558	6.69e-91	4.29e-89
DBT	-1.50363	4.13583	1.69e-90	1.08e-88
SEMA5B	3.62075	6.40182	2.7e-90	1.71e-88
SORD	-2.14838	4.36662	3.79e-90	2.39e-88
MRPL33	-1.10057	6.03994	1.68e-89	1.06e-87
SLC9A3	-3.4632	5.42725	2.87e-89	1.79e-87
FMO5	-2.34853	3.69666	9.32e-89	5.8e-87
GATA3	-3.05826	4.60138	2.31e-88	1.43e-86
CD40	1.79848	6.17353	1.37e-87	8.44e-86
ALDOB	-4.74684	9.74051	1.72e-87	1.06e-85
SNRPN	-1.23752	6.4039	2.43e-87	1.48e-85
MYO6	-1.23146	5.63547	8.15e-87	4.95e-85
SCARB1	3.73146	6.71456	3.47e-86	2.09e-84
AMFR	-1.42436	6.56112	4.09e-86	2.46e-84
HLA-B	1.92185	11.6704	5.7e-86	3.41e-84
NETO2	3.14133	5.13996	6.88e-86	4.1e-84
TSPAN6	-1.27855	5.60599	1.41e-85	8.33e-84
SREBF2	-1.26794	5.67209	1.54e-84	9.09e-83
ZHX3	-1.29027	4.82423	2.02e-84	1.18e-82
RAPGEF3	-1.69131	3.96787	2.72e-84	1.58e-82
KIAA1522	-1.41853	5.52346	3.15e-84	1.83e-82
CLCNKA	-4.97119	5.28897	4.87e-84	2.81e-82
CHL1	-3.12738	3.39741	5.31e-84	3.05e-82
PDHB	-1.18109	5.4067	7.36e-84	4.21e-82
HK2	3.31393	5.78188	9.03e-84	5.14e-82
RASD1	-2.54732	6.80426	2.23e-83	1.27e-81
BHLHE41	2.71111	6.85276	3.08e-83	1.74e-81
MAL2	-2.73981	6.3428	4.62e-83	2.6e-81
TNNC1	-3.13315	3.33237	5.36e-83	2.99e-81
PLAT	-1.76536	5.24748	6.94e-83	3.85e-81
COLGALT1	1.69263	6.52542	8.71e-83	4.8e-81
TREM2	3.94981	6.21019	1.16e-82	6.38e-81
PLPPR1	-3.97647	3.41863	1.5e-82	8.23e-81
AQP3	-2.22575	7.52505	2.1e-82	1.15e-80
ENO2	3.15599	7.16774	3.84e-82	2.08e-80
CA8	-3.05022	3.27544	5e-82	2.7e-80
B4GALNT2	-3.38066	3.31338	8.46e-82	4.55e-80
ENPP3	4.54042	7.81902	1.14e-81	6.13e-80
GABRD	4.57362	4.94934	2.66e-81	1.42e-79
CTH	-1.80283	3.68515	1.04e-80	5.52e-79
PIPOX	-2.95223	4.7621	1.49e-80	7.86e-79
RAP1GAP	-2.5851	5.70562	2.25e-80	1.19e-78
TAPBP	1.58837	7.99424	3.12e-80	1.63e-78
SHMT2	1.92849	7.14976	3.89e-80	2.03e-78
FBP1	-2.35314	6.9884	6e-80	3.12e-78
DCXR	-2.10888	6.2416	6.06e-80	3.14e-78
SLC15A4	1.8026	5.85889	1.83e-79	9.46e-78
SLC13A3	-4.66013	5.43409	2.3e-79	1.18e-77
BMP6	-2.09939	4.39266	3.15e-79	1.61e-77
ESM1	3.55883	8.22018	3.74e-79	1.9e-77
FUT11	1.5198	5.54068	7.11e-79	3.61e-77
SLC34A3	-3.19571	3.52184	1.07e-78	5.42e-77
HOMER1	-2.11214	3.44724	1.18e-78	5.92e-77
COL4A5	-2.20734	3.62106	1.24e-78	6.2e-77
TNFAIP6	5.63005	6.70669	2.16e-78	1.08e-76
SCCPDH	-1.35185	6.42074	4.93e-78	2.45e-76
AP1M2	-2.49499	5.25927	6.84e-78	3.39e-76
FABP1	-4.378	4.33467	7.27e-78	3.59e-76
SUCLG2	-1.30002	6.48254	1.75e-77	8.6e-76
SIM1	-2.90774	3.78005	2.62e-77	1.28e-75
BPHL	-1.53747	4.36946	3.99e-77	1.95e-75
PHKA2	2.14786	5.77409	4.8e-77	2.33e-75
TYMP	2.90741	6.67267	1.14e-76	5.52e-75
ADK	-1.18528	4.69271	1.17e-76	5.67e-75
ILDR1	-2.00386	4.16658	1.37e-76	6.57e-75
HLA-F	2.42621	6.84282	1.51e-76	7.22e-75
ACADM	-1.52966	6.17483	1.57e-76	7.51e-75
TYMS	2.02859	5.38998	2.76e-76	1.31e-74
GALNT3	-2.4601	3.76312	5.81e-76	2.75e-74
GLDC	-2.32359	4.48641	8.48e-76	4e-74
TSPAN8	-3.833	4.36457	1.11e-75	5.22e-74
CAV2	1.95381	6.28501	1.58e-75	7.38e-74
HSPB7	-3.1941	3.99957	1.66e-75	7.72e-74
EHD2	2.22901	8.07623	1.77e-75	8.24e-74
LDHA	1.66019	9.72453	1.94e-75	8.96e-74
HOXB9	-3.23684	4.47974	2.64e-75	1.22e-73
AKIRIN1	-1.09666	5.96842	3.1e-75	1.43e-73
BCAM	-1.69312	7.61344	3.47e-75	1.59e-73
MBOAT2	-1.5364	3.92094	4.35e-75	1.98e-73
DNASE1L3	-2.12291	4.07799	4.46e-75	2.03e-73
TOM1L2	-1.04746	5.15723	6.48e-75	2.94e-73
IGFBP3	3.48354	10.6747	1.18e-74	5.32e-73
LAMA4	2.5887	5.73758	1.37e-74	6.16e-73
ARL4D	-2.70559	5.03896	1.39e-74	6.22e-73
ADM	2.69367	7.90532	3.07e-74	1.37e-72
DAO	-3.15584	3.92702	3.11e-74	1.39e-72
PSMB8	1.6082	7.78673	3.27e-74	1.45e-72
MTMR10	-1.16546	4.96017	5.21e-74	2.3e-72
CGNL1	-2.12196	5.90377	5.26e-74	2.32e-72
MYORG	-1.50154	4.24188	5.91e-74	2.59e-72
PADI2	-2.44288	4.24107	8.4e-74	3.67e-72
HOXB6	-2.07192	4.56984	1.2e-73	5.23e-72
PFKP	1.94785	8.35167	1.24e-73	5.4e-72
LAPTM5	2.52816	8.23506	1.73e-73	7.51e-72
NAV2	-1.56067	3.85639	2.06e-73	8.9e-72
ARHGDIB	1.64863	8.58395	3.46e-73	1.48e-71
MYH10	-1.73412	5.48506	3.53e-73	1.51e-71
KNG1	-6.20585	6.99504	7.53e-73	3.21e-71
KDF1	-2.02964	3.94243	9e-73	3.82e-71
PLXNB1	-1.41291	5.09296	1.46e-72	6.16e-71
TENT5B	-2.47052	3.51367	2.55e-72	1.08e-70
TBX3	-1.77511	3.78545	2.71e-72	1.14e-70
TAP1	1.90518	6.85586	3.62e-72	1.51e-70
CYS1	-2.10107	7.13307	3.7e-72	1.55e-70
ACOX2	-1.8532	4.29914	3.83e-72	1.59e-70
SUOX	-1.06459	5.06037	4.78e-72	1.98e-70
AREL1	-1.18811	4.49155	1.66e-71	6.88e-70
CDCA2	3.80086	4.52678	2.55e-71	1.05e-69
PLAU	-2.17991	6.29599	3.04e-71	1.25e-69
FXYD4	-6.20886	6.95297	3.09e-71	1.27e-69
ST8SIA4	3.34794	4.91192	3.51e-71	1.43e-69
SGPP1	-1.27598	5.44093	3.53e-71	1.44e-69
CAB39L	-1.61528	4.21558	3.98e-71	1.61e-69
TRPV2	1.89217	4.81033	4.82e-71	1.95e-69
PYGL	1.96657	5.73192	5.58e-71	2.25e-69
VAV3	-1.39528	5.5281	6.24e-71	2.51e-69
WLS	-1.47109	6.09152	7.22e-71	2.89e-69
LPCAT1	2.50846	7.01024	8.41e-71	3.36e-69
PLK2	2.18201	6.30961	1.03e-70	4.09e-69
BICDL1	-2.0211	5.25548	1.52e-70	6.02e-69
TYROBP	2.64852	8.16863	1.77e-70	6.96e-69
HLA-A	1.68779	11.2786	1.84e-70	7.21e-69
ODF3B	3.38034	5.33053	2.18e-70	8.55e-69
FCGR3A	3.30748	7.33494	2.86e-70	1.11e-68
CMTM4	-1.87039	5.26822	3.76e-70	1.46e-68
NR3C2	-1.97655	4.20587	4.3e-70	1.66e-68
FDX1	-1.14004	5.11476	4.79e-70	1.85e-68
SYT7	-3.25136	3.40891	5.19e-70	2e-68
APOC1	5.02411	8.07121	5.69e-70	2.18e-68
NNMT	3.9076	9.62889	5.76e-70	2.2e-68
NAP1L2	-2.16661	3.81344	5.87e-70	2.24e-68
GGACT	-2.31499	4.11699	6.01e-70	2.28e-68
SLC13A2	-4.48337	3.9797	7.41e-70	2.81e-68
MFAP3L	-1.70206	4.77819	7.84e-70	2.96e-68
PDLIM1	1.65297	8.06205	9.51e-70	3.58e-68
P4HA1	1.67665	7.34847	1.19e-69	4.46e-68
DYNLL2	-1.02065	6.16206	1.32e-69	4.95e-68
CHGB	-3.43641	3.44048	1.72e-69	6.41e-68
COL4A3	-1.90779	4.06912	1.74e-69	6.46e-68
ATP1B1	-1.38236	10.2682	2.2e-69	8.17e-68
SLC34A1	-4.3354	4.75992	3.06e-69	1.13e-67
OAT	-1.21044	5.9394	3.34e-69	1.23e-67
PEBP1	-1.22122	10.0734	3.95e-69	1.45e-67
KCNJ16	-1.5786	6.88768	5.54e-69	2.02e-67
TKFC	-1.21094	4.6798	6.31e-69	2.29e-67
PCCA	-1.45788	5.11167	7.91e-69	2.87e-67
KRBA1	2.7047	5.42426	8.77e-69	3.17e-67
CLMN	-1.33722	4.37859	8.84e-69	3.19e-67
C7	-3.30088	7.12159	1.01e-68	3.62e-67
TACSTD2	-3.47468	6.86894	1.24e-68	4.45e-67
CROT	-1.25954	4.2989	1.45e-68	5.17e-67
CAV1	2.20542	7.67491	1.48e-68	5.28e-67
SCD	2.98877	8.05963	1.61e-68	5.72e-67
INHBB	3.71848	6.2864	1.68e-68	5.97e-67
ECHS1	-1.34155	8.49931	1.76e-68	6.21e-67
KCTD1	-1.92179	3.73385	2.11e-68	7.42e-67
TSPYL4	-1.04829	5.1189	2.44e-68	8.58e-67
POMGNT2	-1.14901	4.7622	2.75e-68	9.64e-67
ADH6	-2.55174	3.87391	5.17e-68	1.81e-66
PCCB	-1.67057	4.49885	6.29e-68	2.19e-66
TCIM	-2.17873	6.98407	6.89e-68	2.4e-66
PAFAH2	-1.05301	4.92126	8.94e-68	3.1e-66
OCLN	-1.98009	3.5465	1.28e-67	4.43e-66
HSF4	5.33675	5.96688	1.49e-67	5.15e-66
TRADD	1.42624	5.77493	1.73e-67	5.95e-66
PALM	-1.60979	4.76436	2.15e-67	7.37e-66
KCNQ1	-1.87686	5.02655	2.26e-67	7.72e-66
RDH10	-1.65038	5.2731	2.94e-67	1e-65
ZDHHC2	-1.806	4.81769	2.96e-67	1.01e-65
CDK18	2.34221	7.19038	4.29e-67	1.46e-65
AGMAT	-2.45705	6.15525	5.09e-67	1.72e-65
RHBDF2	1.86736	4.91085	6.19e-67	2.09e-65
THRB	-1.86176	3.74035	1.31e-66	4.41e-65
NDUFS1	-1.1944	5.30698	2.06e-66	6.93e-65
MTOR	-1.16145	4.44803	2.24e-66	7.51e-65
TNFRSF10B	1.48367	6.08797	2.64e-66	8.83e-65
ANXA4	1.82883	7.8768	4.29e-66	1.43e-64
PLEKHB1	-2.28174	3.65665	6.29e-66	2.09e-64
TMCC1	1.73852	5.52925	8.7e-66	2.88e-64
EDA2R	2.15501	4.46473	1.37e-65	4.52e-64
SCNN1B	-3.92328	4.45807	1.69e-65	5.56e-64
TRAM1L1	-1.48292	3.99453	2.13e-65	7e-64
ARHGEF3	-1.04128	4.68813	2.29e-65	7.53e-64
TNFRSF14	2.11504	6.20701	2.88e-65	9.43e-64
GNG7	-1.38684	4.18547	2.94e-65	9.59e-64
CCND1	2.27864	9.03877	3.36e-65	1.09e-63
CSPG4	2.67849	5.9601	9.1e-65	2.95e-63
ASPDH	-2.70612	4.06229	1.02e-64	3.29e-63
RNF149	1.29704	6.07171	1.09e-64	3.52e-63
CTNNAL1	-1.41474	5.18862	1.58e-64	5.09e-63
ANGPT2	3.01543	5.94174	1.86e-64	5.97e-63
GATM	-2.19531	7.83313	3.73e-64	1.19e-62
HOXB5	-1.90837	3.85378	3.82e-64	1.22e-62
GNAI1	-1.2283	5.44634	4.57e-64	1.45e-62
FCER1G	2.51578	7.32775	5.38e-64	1.7e-62
NICN1	-1.0646	4.63696	6.23e-64	1.97e-62
VEPH1	-1.47967	4.44693	7.13e-64	2.25e-62
TYRO3	-2.0728	3.31463	9.01e-64	2.83e-62
TMEM91	3.60427	5.81456	9.24e-64	2.89e-62
PSMB9	2.18793	6.29238	9.87e-64	3.09e-62
ARRB2	1.472	5.61187	1e-63	3.12e-62
HCLS1	1.87616	5.77758	1.08e-63	3.36e-62
ESRP2	-1.51697	3.92424	1.23e-63	3.82e-62
PPP1R18	1.62008	5.97301	1.24e-63	3.85e-62
MT1H	-4.33084	5.82734	1.48e-63	4.56e-62
RAB11FIP4	-1.85863	3.41898	1.83e-63	5.64e-62
TMEM140	1.40038	7.35022	2.11e-63	6.48e-62
NEK6	1.971	6.56995	2.51e-63	7.7e-62
IPO13	-1.05687	5.05289	2.55e-63	7.81e-62
MAGI3	-1.72796	3.67246	4.29e-63	1.31e-61
TUBB2B	-2.51334	3.58418	4.43e-63	1.35e-61
LPIN2	-1.0426	5.42533	5.45e-63	1.66e-61
MAL	-3.31097	7.80813	5.59e-63	1.69e-61
ECI2	-1.0778	5.89264	6.13e-63	1.85e-61
CYP2J2	5.02106	7.26005	7.63e-63	2.3e-61
EVPL	-1.53899	3.87729	7.87e-63	2.37e-61
IL4R	1.4346	5.53949	8.47e-63	2.54e-61
PRDM1	2.18076	4.60455	1.23e-62	3.69e-61
SMIM5	-3.09591	3.54267	1.34e-62	4.01e-61
COL5A3	3.26211	4.60815	1.7e-62	5.07e-61
SLC16A1	2.02754	5.89409	1.71e-62	5.09e-61
TMSB10	2.12715	12.9072	2.5e-62	7.4e-61
HUNK	-1.6478	3.60595	2.7e-62	7.99e-61
APEH	-1.25119	5.90892	3.6e-62	1.06e-60
GMPR	-2.30516	4.589	3.99e-62	1.17e-60
MISP3	-1.67765	4.08543	4.71e-62	1.38e-60
SAT2	-1.15461	6.78649	5.02e-62	1.47e-60
TSPYL5	-1.61177	4.50034	7.8e-62	2.28e-60
CD300A	2.84397	4.99961	9.7e-62	2.82e-60
SLC30A2	-3.23924	3.5713	1.42e-61	4.12e-60
PRKCQ	-1.64434	4.08637	1.42e-61	4.12e-60
CCDC186	-1.25941	4.16143	2.16e-61	6.25e-60
SLC1A4	1.84441	4.49951	2.34e-61	6.74e-60
NPNT	-2.00698	5.54116	2.94e-61	8.45e-60
PDHA1	-1.17322	6.12531	3.08e-61	8.84e-60
COL9A2	-2.11512	3.7236	3.25e-61	9.31e-60
TMEM86A	-1.3862	4.24355	6.47e-61	1.84e-59
C1QB	2.92421	9.02385	9.41e-61	2.67e-59
YBX3	1.49016	6.79714	1.12e-60	3.16e-59
GMFG	1.82012	6.29763	1.19e-60	3.36e-59
SLC7A13	-4.4212	3.33852	1.26e-60	3.55e-59
LCP2	2.13501	4.82551	1.41e-60	3.98e-59
ABLIM1	-1.01285	6.01936	1.83e-60	5.14e-59
IFNGR2	1.08872	6.97364	2.07e-60	5.81e-59
OVOL1	-2.19367	3.27623	2.13e-60	5.97e-59
SLC25A33	-1.66581	3.56863	2.77e-60	7.72e-59
VASH1	2.10069	5.0375	6.62e-60	1.84e-58
SLC36A2	-4.45773	3.90994	7.21e-60	2e-58
TJP3	-2.64937	3.33237	1.12e-59	3.11e-58
ITGB2	2.35525	6.2496	1.14e-59	3.14e-58
LLGL2	-1.24503	4.78394	1.38e-59	3.78e-58
CTSH	-1.29262	6.66167	1.64e-59	4.49e-58
BTC	-1.74158	3.48654	1.82e-59	4.99e-58
BARX2	2.56617	5.49754	1.83e-59	5e-58
PPM1K	-1.46975	3.79519	2.13e-59	5.8e-58
FREM2	-1.57274	3.68652	2.34e-59	6.35e-58
GAS2L3	2.93636	4.65684	2.35e-59	6.37e-58
LARS2	-1.38398	4.23227	2.42e-59	6.55e-58
NTN4	-1.66546	6.90899	2.89e-59	7.82e-58
OLFML2A	2.6397	6.27815	2.94e-59	7.91e-58
MCCD1	-4.19357	4.15059	3.96e-59	1.06e-57
GPSM3	1.89723	5.93089	4.64e-59	1.24e-57
MAN1C1	-2.15567	3.82214	5.01e-59	1.34e-57
SH3BP2	1.66629	5.50649	5.07e-59	1.35e-57
LGALS9	2.09152	5.09875	5.29e-59	1.41e-57
WASF3	-1.51029	3.74204	5.3e-59	1.41e-57
CASP1	1.67661	4.9582	6.28e-59	1.66e-57
SUCLA2	-1.03896	5.75346	6.39e-59	1.69e-57
C1QC	2.74601	8.98082	7.1e-59	1.87e-57
SPI1	2.30836	5.7762	7.1e-59	1.87e-57
G6PC	-3.47107	4.71066	8.68e-59	2.28e-57
GALM	-1.1902	6.21821	8.81e-59	2.3e-57
BTN3A2	1.95843	5.92689	1.01e-58	2.64e-57
IKBIP	1.76175	5.55604	1.08e-58	2.8e-57
APBB1IP	2.36685	5.65815	1.15e-58	2.99e-57
ITGB6	-2.55702	4.67237	1.27e-58	3.29e-57
NAPEPLD	-1.14945	4.31935	1.44e-58	3.72e-57
SCPEP1	-1.20581	6.04813	1.44e-58	3.72e-57
MCAM	2.05034	7.5661	1.69e-58	4.36e-57
HSD11B2	-2.80452	7.40911	2.11e-58	5.43e-57
ZNF44	-1.29485	4.0598	3.14e-58	8.07e-57
P2RX7	2.44908	4.09008	3.48e-58	8.93e-57
HACD3	-1.428	5.76566	4.89e-58	1.25e-56
GPAT3	-2.47617	5.13905	5.18e-58	1.32e-56
FABP6	5.31261	6.00328	5.84e-58	1.49e-56
USP53	-1.36126	4.12593	6.08e-58	1.55e-56
MAN1A1	-1.42627	6.49972	6.56e-58	1.67e-56
DEPP1	2.24178	8.58256	7.3e-58	1.85e-56
HSPB8	2.14639	8.02349	8.29e-58	2.09e-56
LY86	2.39872	5.22141	8.29e-58	2.09e-56
ARHGAP25	1.69683	4.62956	8.4e-58	2.12e-56
ADAP2	1.80748	4.79001	8.58e-58	2.16e-56
C1orf162	2.27365	5.35737	1.16e-57	2.9e-56
VWA5A	-1.17543	4.40386	1.31e-57	3.26e-56
SASH3	2.39977	5.14027	1.67e-57	4.16e-56
TMEM25	-1.20551	4.20026	2.2e-57	5.47e-56
CTDSPL	-1.20872	5.52598	3.11e-57	7.72e-56
SYNJ2BP	-1.23043	5.03667	3.52e-57	8.72e-56
PALD1	1.89891	4.91458	3.76e-57	9.29e-56
SFXN3	1.21086	6.00738	4.01e-57	9.89e-56
BTN3A1	1.84939	5.70209	8.09e-57	1.99e-55
IFI16	1.5772	6.11352	1.19e-56	2.93e-55
PBX1	-1.34451	4.06097	1.21e-56	2.96e-55
RGS19	1.64627	4.91009	1.3e-56	3.19e-55
MRPS6	-1.61757	5.6542	1.48e-56	3.61e-55
ARRDC2	1.95012	6.0095	1.49e-56	3.64e-55
NUSAP1	2.04682	4.76985	1.56e-56	3.8e-55
SNX33	1.29532	5.57971	2.85e-56	6.92e-55
FDFT1	-1.03048	5.57012	3.62e-56	8.79e-55
PTGR1	-1.32918	6.40109	3.84e-56	9.29e-55
LRBA	-1.17589	4.82018	4.31e-56	1.04e-54
PRDX4	1.39949	7.35122	5.12e-56	1.24e-54
CD1D	2.10904	4.20746	5.55e-56	1.34e-54
LAD1	-2.64715	4.7559	5.91e-56	1.42e-54
MS4A7	2.38172	5.66772	6.13e-56	1.47e-54
LNX1	-1.49552	3.99255	7.74e-56	1.85e-54
RNASET2	3.30023	6.70626	7.98e-56	1.9e-54
FRK	-1.24792	4.11865	8.66e-56	2.06e-54
SPARC	1.8161	10.7014	8.93e-56	2.12e-54
CHP1	-1.00287	6.77568	9.53e-56	2.26e-54
SCNN1G	-4.6935	5.20789	1.1e-55	2.59e-54
APOBEC3C	2.06836	6.28688	1.36e-55	3.2e-54
PFKFB4	2.24308	4.39817	1.53e-55	3.61e-54
TBC1D4	-1.45591	5.30299	1.8e-55	4.23e-54
SELPLG	2.00705	5.47863	1.94e-55	4.57e-54
RGS1	3.07361	6.63324	2.04e-55	4.77e-54
GHITM	-1.01155	8.2956	2.16e-55	5.04e-54
MUT	-1.07738	5.76951	2.22e-55	5.17e-54
ACOT11	-1.87837	3.4458	2.41e-55	5.6e-54
WIPF1	1.38358	5.38347	2.54e-55	5.9e-54
SQOR	1.24194	6.00343	2.54e-55	5.9e-54
BRCC3	-1.05379	4.49249	3.91e-55	9.04e-54
VWA7	-1.50384	3.67752	4.02e-55	9.27e-54
LDHD	-2.27281	5.06791	6.13e-55	1.41e-53
FMO4	-1.35644	4.70928	9.11e-55	2.09e-53
AHNAK2	3.73127	4.80162	1.27e-54	2.9e-53
NEBL	-1.48761	4.63417	1.38e-54	3.14e-53
KCNE3	2.11294	6.30922	1.48e-54	3.37e-53
PML	1.16521	5.12664	1.53e-54	3.48e-53
VWA8	-1.10934	4.43469	1.58e-54	3.57e-53
SHROOM3	-1.83365	3.89322	1.77e-54	4e-53
PLIN2	2.90355	9.22148	2.82e-54	6.37e-53
IL2RB	2.82118	4.60023	2.99e-54	6.75e-53
SLFN13	2.04365	4.39413	3.08e-54	6.93e-53
RBM47	-1.10451	5.95367	3.14e-54	7.05e-53
RASSF2	2.12064	5.15708	3.43e-54	7.68e-53
B2M	1.32549	11.6825	3.46e-54	7.74e-53
SLC6A3	5.84237	6.96231	4.19e-54	9.36e-53
SLC22A13	-2.65051	3.29296	5.6e-54	1.25e-52
GAL3ST1	2.89683	7.33106	5.74e-54	1.28e-52
DARS	1.04142	7.31176	6.12e-54	1.36e-52
GJC1	2.54923	4.3667	7.66e-54	1.7e-52
GBP2	1.95231	6.2919	8.21e-54	1.82e-52
GAPDH	1.45135	12.0793	9.78e-54	2.16e-52
NKG7	3.44587	6.68878	1.28e-53	2.82e-52
TNFRSF4	3.02388	4.48169	1.34e-53	2.96e-52
ATP5F1A	-1.25437	7.30549	1.4e-53	3.06e-52
BAX	1.20676	6.06653	1.41e-53	3.08e-52
IGSF6	2.53346	4.61687	1.57e-53	3.43e-52
CAT	-1.28851	7.63993	2.2e-53	4.8e-52
MPC1	-1.56987	6.91235	2.46e-53	5.37e-52
TMEM245	-1.08516	5.75444	2.5e-53	5.45e-52
ALDH4A1	-2.0832	6.34473	3.02e-53	6.57e-52
ITGAX	3.00499	4.41998	3.23e-53	7e-52
C1QA	2.60777	9.115	3.4e-53	7.37e-52
PRF1	2.56253	5.21636	4.59e-53	9.93e-52
CDKL2	-1.53027	3.61976	5.12e-53	1.1e-51
GOT2	-1.10119	6.66967	7.29e-53	1.57e-51
DLL4	2.37865	6.04775	8.16e-53	1.76e-51
DDIT4	2.15463	8.74048	8.4e-53	1.8e-51
FAM107A	-1.52507	4.92641	8.61e-53	1.85e-51
LAIR1	2.48539	4.50076	9.52e-53	2.04e-51
GAL3ST4	2.69898	4.47339	1.03e-52	2.2e-51
MS4A6A	2.20604	5.62324	1.35e-52	2.88e-51
MRGPRF	-2.11992	3.58464	1.44e-52	3.06e-51
LURAP1	-1.69067	3.44416	1.54e-52	3.28e-51
CORO1A	2.37792	5.61432	1.94e-52	4.1e-51
SLC5A3	-1.91691	5.61867	2.06e-52	4.35e-51
APLN	2.42747	6.70255	2.26e-52	4.77e-51
OLFML2B	2.62412	6.03863	2.57e-52	5.4e-51
RFC2	1.05911	5.48539	2.83e-52	5.94e-51
PROM2	-3.46729	4.61127	2.93e-52	6.14e-51
ADGRF1	-3.8355	3.61021	3.75e-52	7.84e-51
LZTS1	2.29376	4.92331	4.13e-52	8.6e-51
TNFSF9	3.18281	4.57089	4.39e-52	9.13e-51
HPCAL1	1.81596	6.86336	6.07e-52	1.26e-50
THSD4	-1.89331	3.60332	6.5e-52	1.35e-50
ASAP2	-1.12746	4.3871	7.54e-52	1.56e-50
ATP6V1H	-1.18326	5.39622	8.42e-52	1.74e-50
ANKRD2	-3.13279	3.75098	8.45e-52	1.74e-50
TWSG1	-1.17763	5.80876	8.75e-52	1.8e-50
TMEM30B	-2.82036	4.25731	9.3e-52	1.91e-50
MYO1F	2.34281	4.31422	9.48e-52	1.95e-50
POU5F1	3.28927	5.38969	1.04e-51	2.12e-50
GLRX5	-1.12218	5.44861	1.05e-51	2.14e-50
HMGCR	-1.03088	4.69839	1.1e-51	2.24e-50
EHBP1L1	1.3995	5.13625	1.31e-51	2.67e-50
TSPYL1	-1.02484	7.12355	1.34e-51	2.73e-50
PHYHD1	-2.21745	4.28279	1.43e-51	2.91e-50
CAVIN3	2.26717	6.63947	1.44e-51	2.91e-50
PAQR8	-1.33455	4.15806	1.57e-51	3.18e-50
HLA-DPB1	2.05978	9.09624	1.6e-51	3.23e-50
TSPAN33	-1.58195	6.79091	1.66e-51	3.34e-50
DGKD	2.01328	4.4539	1.73e-51	3.47e-50
FERMT3	2.04917	5.21465	2.3e-51	4.61e-50
ACSM3	-1.40502	4.35216	2.33e-51	4.67e-50
SUCNR1	-2.11129	4.60381	3.15e-51	6.3e-50
FBXO2	-2.50486	4.10264	4.69e-51	9.37e-50
MLKL	1.82651	4.30459	4.71e-51	9.4e-50
TTYH3	1.91981	7.13765	6.83e-51	1.36e-49
FKBP10	2.76498	7.29764	7.11e-51	1.41e-49
PLXDC1	2.69064	4.53825	7.63e-51	1.51e-49
RASAL3	2.45691	4.16399	7.95e-51	1.57e-49
MOB3A	1.06319	6.03055	1.06e-50	2.1e-49
PRKD1	-1.03714	4.4126	1.09e-50	2.15e-49
MCCC1	-1.07351	5.14329	1.21e-50	2.38e-49
PRRG1	-1.28074	4.19277	1.49e-50	2.93e-49
ABCC3	2.28638	6.04999	1.95e-50	3.83e-49
HIBADH	-1.09471	7.31811	2.29e-50	4.48e-49
VDR	-1.7047	4.33178	2.42e-50	4.74e-49
PLOD3	1.35615	6.1978	2.53e-50	4.93e-49
CORO2B	-1.92562	3.59251	2.69e-50	5.25e-49
STX4	1.14146	5.66326	3.42e-50	6.66e-49
HOXB8	-2.20809	4.55179	3.56e-50	6.93e-49
NINL	-1.18571	4.10223	3.76e-50	7.29e-49
CGREF1	2.90281	4.84245	4.84e-50	9.38e-49
ACLY	1.33853	8.04847	4.95e-50	9.59e-49
FBXO17	1.53077	6.30679	5.62e-50	1.09e-48
HMOX1	2.31991	8.5778	6.97e-50	1.34e-48
ARNT2	-1.76551	4.69372	7.44e-50	1.43e-48
ITGA5	1.92936	6.52857	8.25e-50	1.58e-48
PLXND1	1.57866	6.47814	9.18e-50	1.76e-48
GRAMD1A	1.27151	5.42927	9.19e-50	1.76e-48
ADAMTS15	-1.91477	3.72352	1.06e-49	2.02e-48
CCL5	3.20924	7.2849	1.14e-49	2.18e-48
TGFB1	1.55191	7.08602	1.15e-49	2.18e-48
BSPRY	-2.08222	4.20711	1.23e-49	2.33e-48
SIRPA	1.51415	7.12786	1.37e-49	2.59e-48
HCK	1.97879	4.96783	1.41e-49	2.68e-48
NXPH4	3.96989	5.32509	1.49e-49	2.83e-48
LST1	2.17124	4.97508	1.61e-49	3.04e-48
ACKR3	2.25254	7.01789	1.76e-49	3.33e-48
RAB42	4.55023	5.58179	1.94e-49	3.66e-48
PPM1H	-1.86167	4.11167	2.15e-49	4.05e-48
HLA-E	1.05163	10.5279	2.19e-49	4.11e-48
RUNX3	2.53263	4.54816	2.58e-49	4.83e-48
ANK2	-2.10842	4.60498	2.58e-49	4.83e-48
PDK1	1.81524	4.3934	2.59e-49	4.83e-48
HOGA1	-1.90425	4.94653	3.4e-49	6.34e-48
LILRB1	2.58386	3.899	3.62e-49	6.73e-48
GRIK3	3.89354	3.92951	4.32e-49	8.01e-48
GABARAPL1	-1.5328	6.93565	4.41e-49	8.16e-48
WDR72	-1.86792	5.21267	5.4e-49	9.97e-48
C1orf116	-2.72992	3.50673	6.04e-49	1.11e-47
GZMA	3.07611	6.10824	6.19e-49	1.14e-47
C21orf62	-2.119	3.58877	7.09e-49	1.3e-47
HLA-C	1.32905	10.9764	7.21e-49	1.32e-47
DNASE1	-2.30297	3.66207	9.13e-49	1.67e-47
ELMO1	1.71378	4.41204	1.23e-48	2.24e-47
UQCRFS1	-1.2599	6.02854	1.25e-48	2.28e-47
NTRK2	-2.00439	3.85731	1.36e-48	2.48e-47
VWF	2.62625	8.39427	1.48e-48	2.69e-47
THEMIS2	2.00164	5.0082	1.62e-48	2.94e-47
PPARA	-1.01372	4.44337	1.71e-48	3.1e-47
C4orf47	2.35385	4.43038	2.13e-48	3.86e-47
GPM6B	-1.96885	3.35921	2.26e-48	4.08e-47
KITLG	-1.61514	5.09159	2.34e-48	4.23e-47
PTP4A3	1.84992	6.08365	2.39e-48	4.31e-47
PAPPA2	-3.2077	3.45661	2.56e-48	4.61e-47
TMIGD3	2.66246	4.12849	3e-48	5.39e-47
MYDGF	1.22001	7.39505	4.27e-48	7.66e-47
CD200	1.6367	5.60934	4.48e-48	8.03e-47
ANGPTL1	-2.47758	3.66426	4.64e-48	8.3e-47
SLFN11	1.65527	5.17074	4.8e-48	8.58e-47
LGALS1	2.13768	9.57992	5.27e-48	9.42e-47
GRAMD1C	-1.35695	3.96479	5.43e-48	9.68e-47
PALM3	-1.84828	4.59491	6.46e-48	1.15e-46
EPHX2	-1.38411	5.96837	8.78e-48	1.56e-46
GPR27	-1.72735	3.40423	9.57e-48	1.7e-46
C6orf223	3.36496	5.59767	1.41e-47	2.5e-46
EFHD2	1.41604	6.54913	1.8e-47	3.17e-46
PARD3B	-1.35313	3.75215	2.12e-47	3.73e-46
SOD3	-1.54796	6.21124	2.22e-47	3.91e-46
RACK1	1.19369	9.70913	2.44e-47	4.27e-46
RASD2	2.67316	4.28745	2.48e-47	4.34e-46
ITM2C	-1.40362	7.71845	2.56e-47	4.48e-46
HIF1A	-1.18873	7.02822	2.95e-47	5.15e-46
CORO1C	1.0419	6.44762	3.24e-47	5.65e-46
HIBCH	-1.23492	4.70862	3.28e-47	5.72e-46
PREX1	1.34203	5.57205	4.82e-47	8.38e-46
GZMH	2.84859	4.86449	5.69e-47	9.87e-46
APOBEC3G	2.20102	4.51285	6.01e-47	1.04e-45
CD37	2.05305	4.78405	7.68e-47	1.33e-45
TNFAIP8L2	2.14128	4.64193	8.09e-47	1.39e-45
PNMA2	2.42149	5.65492	9.61e-47	1.65e-45
GATA2	-1.52186	4.23284	9.74e-47	1.67e-45
CLCN5	-1.4132	5.20679	1.03e-46	1.76e-45
DIRAS2	2.8165	4.76433	1.09e-46	1.87e-45
CD4	1.76888	6.21032	1.13e-46	1.93e-45
MT1F	-2.16259	5.81732	1.2e-46	2.04e-45
TEK	-1.41788	5.27866	1.28e-46	2.18e-45
GPR4	1.89551	5.93121	1.33e-46	2.26e-45
TBXAS1	1.70873	4.4025	1.45e-46	2.47e-45
SYNE2	-1.16302	4.92999	1.46e-46	2.48e-45
FBXO21	-1.05184	5.48496	1.52e-46	2.58e-45
LMO7	-1.21232	4.5731	1.84e-46	3.11e-45
MYO9B	1.13414	5.11108	1.99e-46	3.37e-45
RASA3	1.36097	5.0373	2.34e-46	3.95e-45
FMNL1	2.11373	4.37396	2.52e-46	4.25e-45
SLC22A7	-3.06517	3.84219	2.59e-46	4.35e-45
ETNK2	-1.70921	5.04052	2.64e-46	4.43e-45
TLN2	-1.11324	4.72783	2.68e-46	4.49e-45
MAP4K4	1.17761	5.53547	2.69e-46	4.5e-45
NDRG2	-1.34611	5.83336	2.75e-46	4.6e-45
FAM219A	1.04712	5.18117	3.09e-46	5.16e-45
RPS2	1.45866	9.91271	3.32e-46	5.54e-45
CD2	2.94181	5.62552	4.03e-46	6.7e-45
DPP9	1.38149	5.27704	4.14e-46	6.88e-45
PCK1	-2.85715	7.01218	4.77e-46	7.9e-45
PNMA8A	-1.84816	4.43678	4.95e-46	8.19e-45
P4HB	1.38624	9.2632	4.96e-46	8.19e-45
SERPINH1	1.53503	7.29891	5.97e-46	9.81e-45
PHYKPL	1.60714	5.09815	7.27e-46	1.19e-44
EMP3	1.68141	6.95052	1e-45	1.64e-44
BAG1	-1.2629	5.24026	1.08e-45	1.77e-44
IDO1	3.17952	5.37751	1.09e-45	1.79e-44
ARHGAP30	1.96025	4.87391	1.13e-45	1.84e-44
WAS	2.09945	4.90136	1.3e-45	2.12e-44
CST7	3.05665	5.91038	1.39e-45	2.26e-44
HLA-DQB1	2.28195	7.73484	1.47e-45	2.4e-44
BCKDHB	-1.26641	4.52546	1.6e-45	2.59e-44
ACAD8	-1.05847	4.24994	1.9e-45	3.08e-44
BNIP3	1.52205	7.37672	2.08e-45	3.37e-44
LSP1	2.1763	5.16952	2.18e-45	3.53e-44
SEMA6A	1.86834	5.25042	2.27e-45	3.67e-44
SUSD1	-1.41367	4.40515	2.39e-45	3.85e-44
RGS5	2.57367	9.00964	2.46e-45	3.96e-44
PPP1R3C	1.92861	6.55433	2.47e-45	3.98e-44
SIGLEC10	2.74637	4.31587	2.49e-45	4e-44
FXYD5	1.73818	6.55663	2.89e-45	4.63e-44
QRFPR	2.74697	4.67738	3.1e-45	4.96e-44
CARD16	1.83045	4.62464	3.52e-45	5.62e-44
C2orf15	-1.74155	3.29673	3.74e-45	5.97e-44
GM2A	1.33557	6.49422	4.01e-45	6.39e-44
GAS1	-2.03506	3.71479	4.34e-45	6.9e-44
SH2B3	1.26759	5.86956	4.67e-45	7.41e-44
FCGR2A	1.82464	5.25834	4.7e-45	7.46e-44
DOC2A	4.78556	4.4521	4.88e-45	7.73e-44
PDP2	-1.45648	3.61513	5.36e-45	8.49e-44
BMP1	1.79266	4.87644	5.7e-45	9e-44
IL10RA	2.16048	4.95153	6.16e-45	9.73e-44
NFASC	-1.61608	3.79234	6.2e-45	9.77e-44
SLC12A3	-4.68465	5.43864	6.91e-45	1.09e-43
SMPDL3A	1.79247	7.15475	7.85e-45	1.23e-43
JUP	-1.04638	7.42306	8.18e-45	1.28e-43
UGT8	-1.72918	5.1965	9.25e-45	1.45e-43
INPP5D	1.62475	4.65653	1.01e-44	1.59e-43
CD53	1.78385	6.67604	1.1e-44	1.73e-43
DGKZ	1.24687	4.86288	1.27e-44	1.99e-43
ITGAL	2.41297	4.75382	1.29e-44	2.01e-43
CAPS	-1.77419	3.9891	1.39e-44	2.17e-43
ATP8B1	-1.22617	4.48625	1.4e-44	2.19e-43
L2HGDH	-1.32574	3.72349	1.64e-44	2.54e-43
NHSL1	-1.2049	3.93295	1.97e-44	3.06e-43
CASP4	1.19714	4.96719	2.07e-44	3.21e-43
PRODH2	-2.25019	5.40598	2.25e-44	3.47e-43
LAT2	1.99797	4.1487	2.36e-44	3.65e-43
BCL7A	-1.02757	4.31928	2.45e-44	3.78e-43
PANK1	-1.42559	4.15325	2.6e-44	4e-43
AEN	1.32242	4.67017	2.79e-44	4.28e-43
SLC2A1	1.9699	7.58246	3.24e-44	4.96e-43
GRB7	-1.20854	4.64921	3.31e-44	5.06e-43
EVL	1.63312	4.91751	3.47e-44	5.3e-43
SEL1L3	1.6352	6.1575	3.56e-44	5.44e-43
C3	3.37112	9.42957	3.75e-44	5.72e-43
SCNN1A	-2.88224	5.88469	3.93e-44	5.98e-43
GCDH	-1.03673	4.38527	4.74e-44	7.21e-43
OPHN1	-1.57819	3.42155	5.01e-44	7.6e-43
SH3BGR	-1.1607	4.0416	5.2e-44	7.88e-43
ETV7	2.47422	4.21915	7.38e-44	1.11e-42
CHD3	-1.01445	5.41927	7.39e-44	1.12e-42
MFHAS1	-1.08808	4.40945	7.46e-44	1.13e-42
PDIA5	1.71599	5.94135	7.97e-44	1.2e-42
KLHL21	-1.18902	5.03449	8.28e-44	1.25e-42
TRIB3	3.03651	5.89601	9.27e-44	1.39e-42
MTCP1	2.85436	3.95925	1.03e-43	1.55e-42
VSIR	1.17441	5.83241	1.04e-43	1.55e-42
PCYT2	-1.3242	4.35453	1.11e-43	1.66e-42
CALHM6	2.86828	5.36403	1.13e-43	1.68e-42
C16orf45	-1.05939	4.29651	1.17e-43	1.75e-42
SEMA3G	-1.61277	4.90853	1.43e-43	2.12e-42
TNFRSF1B	1.39584	6.17223	1.43e-43	2.12e-42
CDKN1C	-1.50998	5.40131	1.49e-43	2.21e-42
CTSW	2.89586	5.01655	1.6e-43	2.38e-42
GIMAP4	1.29515	6.98416	1.75e-43	2.58e-42
NLRC5	2.12193	4.3601	2.5e-43	3.7e-42
ALDOA	1.08304	9.99752	2.52e-43	3.72e-42
RASSF4	1.68422	6.1204	2.83e-43	4.18e-42
LRRC19	-1.98016	4.69298	3.07e-43	4.53e-42
CXCL10	3.35635	6.72861	3.57e-43	5.24e-42
ERO1A	1.44288	5.93221	3.6e-43	5.28e-42
FGFR2	-1.2659	4.62392	3.8e-43	5.57e-42
FAM78A	2.15153	3.9159	4.16e-43	6.08e-42
CSNK1E	1.07956	5.79055	4.42e-43	6.46e-42
SH3GL1	1.02426	6.39619	4.84e-43	7.07e-42
AMT	-1.072	4.33881	5.47e-43	7.98e-42
HLA-DMA	1.47936	7.47105	6.01e-43	8.75e-42
ABTB2	-1.61041	4.19857	6.04e-43	8.78e-42
COL4A1	1.86156	9.00963	6.73e-43	9.77e-42
PDGFRA	-2.28555	3.73521	7.01e-43	1.02e-41
SDS	3.91757	4.4785	7.34e-43	1.06e-41
SIGLEC8	3.50246	3.85286	1.04e-42	1.5e-41
PAG1	1.6482	4.36346	1.06e-42	1.52e-41
KSR1	1.85555	5.18297	1.13e-42	1.64e-41
CD276	1.15991	5.58316	1.14e-42	1.64e-41
PRSS35	-2.07315	3.43484	1.23e-42	1.78e-41
S100A14	-2.08077	4.2813	1.56e-42	2.24e-41
RGN	-1.42244	4.79451	1.56e-42	2.24e-41
IGSF3	-1.15062	4.84541	1.57e-42	2.25e-41
IDNK	-1.15363	4.48431	1.71e-42	2.45e-41
HRASLS2	-1.9576	3.60484	1.79e-42	2.56e-41
UBE2L6	1.08385	7.38347	1.92e-42	2.74e-41
MOXD1	-2.25548	4.29204	2.11e-42	3.02e-41
AGFG2	-1.19323	4.50872	2.2e-42	3.14e-41
DOK3	2.35735	3.94195	2.39e-42	3.4e-41
GSTO2	-1.69021	3.29691	2.88e-42	4.09e-41
CHST11	1.70492	4.77688	2.96e-42	4.21e-41
PDXK	-1.08811	5.45722	3e-42	4.25e-41
DEF6	2.15871	4.53608	3.05e-42	4.32e-41
HAO2	-2.49105	6.05934	3.73e-42	5.28e-41
SHC1	1.05664	6.87925	3.78e-42	5.35e-41
PLEK	2.19257	5.36508	4e-42	5.65e-41
DCN	-2.53362	5.28535	4e-42	5.65e-41
GK	-1.4592	4.36979	4.05e-42	5.71e-41
LILRB4	2.81622	4.15096	4.16e-42	5.85e-41
NCKAP1L	2.19219	4.44284	4.31e-42	6.04e-41
PPP1R13L	1.54937	5.22397	4.76e-42	6.66e-41
LILRB2	2.10192	4.04999	5.56e-42	7.76e-41
CDKN2C	1.50956	4.87883	5.72e-42	7.99e-41
CYGB	1.97416	5.7432	5.83e-42	8.13e-41
H2AFY2	-1.22889	4.64598	6.61e-42	9.2e-41
CD300LF	2.60054	3.80143	7e-42	9.73e-41
LOXL2	2.62422	6.19206	7.29e-42	1.01e-40
TNIP1	1.0278	7.86568	7.48e-42	1.04e-40
TRIM2	-1.7537	5.27002	7.51e-42	1.04e-40
CD74	1.7442	12.028	7.92e-42	1.1e-40
KCNE4	1.9738	5.08462	7.94e-42	1.1e-40
TAF1D	1.45521	4.85959	8.9e-42	1.23e-40
AOAH	2.09583	4.69436	9.28e-42	1.28e-40
RAB29	-1.14325	5.68976	1.03e-41	1.42e-40
CYP39A1	-1.59066	3.51279	1.04e-41	1.43e-40
PRSS8	-1.71526	5.94772	1.24e-41	1.7e-40
SLC37A2	2.46332	3.98292	1.28e-41	1.75e-40
SEMA4A	-1.54562	4.20049	1.37e-41	1.88e-40
CTSS	1.91432	6.98934	1.38e-41	1.89e-40
CXCL9	3.53614	6.62427	1.43e-41	1.95e-40
TCEAL2	-2.93918	3.47709	1.46e-41	1.99e-40
SPATA18	1.66001	5.17503	1.5e-41	2.05e-40
ABCG1	1.24022	5.40885	1.53e-41	2.09e-40
TCAIM	-1.04837	4.19649	1.75e-41	2.38e-40
TREH	-2.18653	3.44732	1.79e-41	2.43e-40
PLEKHG3	-1.01211	4.28	1.88e-41	2.54e-40
TBC1D9	-1.15135	5.3268	1.92e-41	2.6e-40
PPL	-1.52702	4.7162	1.99e-41	2.69e-40
CXorf36	1.82587	5.24215	2.11e-41	2.86e-40
GNLY	2.84548	4.23499	2.12e-41	2.86e-40
ACO1	-1.10136	5.65326	2.28e-41	3.08e-40
SPACA9	-1.14249	4.01001	2.38e-41	3.2e-40
MSC	3.00742	5.99879	2.62e-41	3.52e-40
ANK3	-1.27879	4.12595	2.94e-41	3.95e-40
SLC25A30	-1.0024	4.99673	2.98e-41	3.99e-40
FPR3	2.15101	5.56067	3.22e-41	4.32e-40
EHD3	-1.25662	5.09647	3.44e-41	4.6e-40
TSPAN4	1.17292	5.84537	3.54e-41	4.73e-40
CD99	1.25537	7.40812	3.66e-41	4.89e-40
BIN2	1.89009	4.28471	3.73e-41	4.97e-40
HLX	2.35104	4.2487	3.81e-41	5.06e-40
NCF4	1.93769	4.75725	3.92e-41	5.22e-40
FAM57A	1.5275	5.2771	4.39e-41	5.83e-40
PARVG	2.49744	3.77113	4.52e-41	5.99e-40
CEMIP2	1.20374	5.58313	5.01e-41	6.63e-40
TPD52L1	-1.71927	3.93971	6.03e-41	7.96e-40
PLEKHO1	1.71805	4.94965	6.55e-41	8.65e-40
FHOD3	-1.2348	4.27474	6.71e-41	8.84e-40
CDS1	-1.39953	4.80752	7.49e-41	9.86e-40
SLC25A35	-1.52446	3.44588	7.68e-41	1.01e-39
ABCB1	-1.69704	5.10799	8.26e-41	1.08e-39
PLEKHG2	1.67349	4.62269	8.31e-41	1.09e-39
EVI2B	1.90617	5.4677	8.52e-41	1.12e-39
TMEM74B	3.14345	3.88956	8.77e-41	1.15e-39
PRKCA	-1.19642	4.31421	9.27e-41	1.21e-39
HLA-DQA1	2.18732	6.99275	1.02e-40	1.32e-39
HLA-G	3.75416	6.24982	1.25e-40	1.62e-39
GPRC5B	-1.21612	5.48748	1.25e-40	1.62e-39
GUCY1B1	1.17101	6.01137	1.25e-40	1.62e-39
PIK3R5	2.45721	3.78361	1.31e-40	1.69e-39
SLC39A4	-1.52795	4.03363	1.57e-40	2.03e-39
HSD3B7	2.19748	6.63782	1.85e-40	2.39e-39
ATP5F1B	-1.0101	9.89414	1.89e-40	2.43e-39
TOX3	-2.10564	3.69201	2.14e-40	2.76e-39
HLA-DRA	1.71568	11.7094	2.26e-40	2.9e-39
SERPINB9	1.33126	5.04076	2.86e-40	3.66e-39
CLEC2B	2.19807	4.8299	2.95e-40	3.78e-39
CAPN12	2.92844	4.41025	3.6e-40	4.6e-39
CD70	4.24186	6.80591	3.99e-40	5.09e-39
PLA2G7	3.26492	4.31151	4.33e-40	5.52e-39
SLC29A2	-1.87567	3.83006	4.67e-40	5.94e-39
SOWAHB	-1.28331	4.08337	5.21e-40	6.62e-39
BIRC3	2.29122	6.33928	5.48e-40	6.96e-39
HLA-DPA1	1.83616	8.48092	5.58e-40	7.08e-39
TRIM22	1.35095	5.88755	5.88e-40	7.44e-39
CCL4	2.54968	4.97151	6.27e-40	7.93e-39
GMIP	1.52158	4.53239	6.35e-40	8.02e-39
BCL9	-1.03109	4.17338	6.5e-40	8.2e-39
ADH1B	-2.60386	4.52713	6.73e-40	8.48e-39
CYP26B1	-1.56562	3.65278	7.18e-40	9.04e-39
VAV1	2.13283	4.06288	7.35e-40	9.24e-39
EIF4EBP1	2.09393	7.02413	7.49e-40	9.41e-39
ABLIM3	1.95823	5.87856	8.68e-40	1.09e-38
CD86	2.02462	4.47013	8.73e-40	1.09e-38
FMNL3	1.24136	4.84586	8.77e-40	1.1e-38
UNC5B	1.7331	5.85899	9.39e-40	1.17e-38
PSAT1	-2.50597	5.56835	9.75e-40	1.22e-38
ALDOC	2.24104	6.65979	1.18e-39	1.46e-38
IDH2	-1.11153	7.87358	1.34e-39	1.67e-38
PXDC1	1.15401	6.43856	1.37e-39	1.7e-38
PIP5K1B	-1.58208	3.40423	1.37e-39	1.7e-38
PGF	3.87298	6.5114	1.51e-39	1.87e-38
STAB1	1.67324	5.64195	1.54e-39	1.9e-38
CYTH4	1.86488	4.27063	1.75e-39	2.15e-38
LHFPL2	1.9167	4.88116	1.75e-39	2.15e-38
JAK3	2.26832	4.37746	1.82e-39	2.25e-38
SYNGR1	-1.35329	4.08284	1.99e-39	2.45e-38
GRB10	1.44678	5.95465	2.33e-39	2.87e-38
PELI2	-1.17657	3.86517	2.41e-39	2.96e-38
SYPL2	-1.29246	3.92403	2.45e-39	3e-38
SCARF1	1.49469	4.75251	2.5e-39	3.07e-38
SAMD12	-1.73683	3.33497	2.52e-39	3.08e-38
CCR5	2.71239	4.54286	2.9e-39	3.54e-38
TBC1D24	-1.33736	3.7682	2.96e-39	3.62e-38
BTN3A3	1.43074	5.20137	3.04e-39	3.71e-38
CADM1	-1.35085	4.42789	3.24e-39	3.95e-38
CD8A	3.4374	5.26039	3.25e-39	3.97e-38
SCN1B	1.873	4.24855	3.51e-39	4.27e-38
CHDH	-1.29272	4.98972	3.53e-39	4.29e-38
FLT1	1.86764	7.09571	4.76e-39	5.77e-38
RPS19	1.46448	9.23915	4.78e-39	5.79e-38
ASPHD1	2.49492	4.52039	5.53e-39	6.67e-38
SEZ6L2	2.24826	6.04566	5.75e-39	6.94e-38
SLC15A3	1.58288	4.84172	5.84e-39	7.04e-38
RGS10	1.58698	5.93981	6.08e-39	7.32e-38
CD3D	2.79718	5.36595	6.45e-39	7.76e-38
C16orf89	-2.86308	4.23475	6.58e-39	7.91e-38
PLVAP	1.9293	10.0273	7.52e-39	9.01e-38
PROCR	1.56921	6.52216	8.39e-39	1e-37
IFFO1	1.70084	4.40836	8.84e-39	1.05e-37
C3AR1	1.84279	5.4217	1.01e-38	1.2e-37
OR2I1P	3.75804	6.75232	1.43e-38	1.7e-37
OAS1	1.41075	5.52638	1.68e-38	1.99e-37
USP2	-1.85135	4.96793	1.83e-38	2.16e-37
RAB25	-3.43266	4.42405	2.34e-38	2.76e-37
SEC61G	1.09336	6.62312	2.71e-38	3.2e-37
UBD	3.12123	6.33421	2.76e-38	3.25e-37
RAC2	2.0396	5.82759	2.91e-38	3.42e-37
CD52	2.08152	6.38638	3.3e-38	3.87e-37
DYSF	1.45394	5.97749	3.45e-38	4.03e-37
HLA-DRB1	1.61659	10.8772	3.54e-38	4.14e-37
KISS1R	4.4115	4.56038	3.75e-38	4.38e-37
P2RY8	1.79206	4.83391	3.85e-38	4.49e-37
CLEC7A	2.18993	4.13859	3.89e-38	4.54e-37
PNCK	4.93175	6.28214	4.05e-38	4.71e-37
STAMBPL1	2.2019	3.78542	4.28e-38	4.97e-37
AUH	-1.13738	5.53058	4.8e-38	5.58e-37
IL32	1.96371	8.00032	4.88e-38	5.66e-37
PODXL	-1.36628	7.53827	4.97e-38	5.75e-37
AP3S1	1.00461	5.88131	5e-38	5.79e-37
CD247	2.33407	3.92589	5.06e-38	5.85e-37
RIMKLA	2.15541	4.10592	5.11e-38	5.91e-37
AXL	1.56936	6.3135	5.67e-38	6.55e-37
SLC1A3	2.50972	4.14231	6.18e-38	7.13e-37
VTCN1	-3.32561	4.11358	6.25e-38	7.2e-37
DOK2	1.77975	4.37126	6.35e-38	7.31e-37
TMC8	2.32427	4.11903	6.39e-38	7.35e-37
ZMYND12	-1.28654	3.67117	7.97e-38	9.13e-37
SOSTDC1	-2.8364	4.21256	7.98e-38	9.14e-37
PCSK6	2.8183	4.83743	8.31e-38	9.51e-37
C2orf40	-1.98183	4.07517	8.36e-38	9.56e-37
B4GALNT3	-2.17223	3.51805	9.57e-38	1.09e-36
STK10	1.15593	4.70408	9.96e-38	1.14e-36
HMGN5	-1.08828	4.02611	1.06e-37	1.21e-36
HDAC11	-1.07752	4.46213	1.15e-37	1.31e-36
FBLN5	-1.72769	5.83944	1.18e-37	1.33e-36
RPL10	1.03067	9.75936	1.21e-37	1.38e-36
WT1	-2.40004	3.51104	1.31e-37	1.48e-36
GJA1	1.75535	7.50388	1.38e-37	1.55e-36
ESRP1	-2.96982	3.54453	1.43e-37	1.62e-36
L1CAM	-3.10258	4.41757	1.45e-37	1.64e-36
LGI4	4.3959	6.1101	1.61e-37	1.82e-36
FRY	-1.12533	3.91989	1.98e-37	2.23e-36
CPVL	-1.40239	6.56825	2.13e-37	2.4e-36
ARHGAP45	1.45527	4.86212	2.51e-37	2.82e-36
GGH	-1.41963	4.78166	2.55e-37	2.86e-36
INO80E	1.18136	4.92249	2.81e-37	3.15e-36
CD3E	2.57074	5.27386	2.9e-37	3.24e-36
LCP1	1.8051	6.70002	3.06e-37	3.41e-36
AFMID	-1.0655	5.09034	3.07e-37	3.43e-36
PLPP4	-2.39971	3.2762	3.21e-37	3.57e-36
LPXN	1.28235	5.1635	3.3e-37	3.67e-36
DNAH11	3.62183	3.83432	3.89e-37	4.32e-36
PTPN3	-1.25204	4.77724	3.92e-37	4.35e-36
CD84	2.55082	4.11472	4.29e-37	4.75e-36
KIF13B	-1.32671	4.87606	4.82e-37	5.34e-36
PGGHG	3.5045	6.24666	5e-37	5.53e-36
FCGR1A	2.7059	3.92154	5.15e-37	5.69e-36
HOXA7	-1.43401	3.4631	5.36e-37	5.92e-36
JAG2	1.60168	4.87579	5.54e-37	6.11e-36
RIT1	1.08591	6.12289	5.64e-37	6.22e-36
USP46	-1.25214	3.6901	6.89e-37	7.56e-36
PFKFB3	-1.27461	7.32561	7.04e-37	7.72e-36
APOO	-1.21205	5.39303	7.07e-37	7.75e-36
ABCA1	1.53564	5.2961	7.47e-37	8.18e-36
FHOD1	1.22045	4.78705	7.94e-37	8.69e-36
IL18BP	1.46283	4.95733	8.04e-37	8.79e-36
CTF1	-1.17235	4.23619	8.11e-37	8.86e-36
SLAMF8	2.56385	4.74701	9.71e-37	1.06e-35
LRRN2	-2.28005	3.61903	1.03e-36	1.13e-35
PTGER3	-2.11637	5.45385	1.14e-36	1.24e-35
TMPRSS2	-3.46874	4.26945	1.16e-36	1.26e-35
HES4	2.22385	5.03407	1.22e-36	1.33e-35
DCDC2	-1.63928	5.20079	1.33e-36	1.45e-35
NPTX2	5.00345	7.65422	1.37e-36	1.49e-35
ANXA3	-1.96617	3.9481	1.46e-36	1.58e-35
MMP14	1.43571	7.58614	1.48e-36	1.59e-35
SIPA1	1.06361	5.43789	1.48e-36	1.6e-35
DHRS11	-1.38855	3.51168	1.57e-36	1.69e-35
JMY	-1.155	3.85523	1.76e-36	1.9e-35
SAMHD1	1.40343	6.34195	2.03e-36	2.18e-35
OSMR	1.48759	6.40821	2.3e-36	2.47e-35
ATP6V0E2	-1.30787	5.29026	2.34e-36	2.51e-35
DNAJC6	-1.34026	3.54733	2.37e-36	2.54e-35
NFAM1	1.91453	3.89035	2.47e-36	2.65e-35
MARVELD3	-1.3916	3.49932	2.52e-36	2.7e-35
SLC25A4	-1.15801	5.69757	3.05e-36	3.25e-35
GDF6	3.17108	4.26403	3.07e-36	3.27e-35
HHLA2	3.05365	5.95997	3.11e-36	3.31e-35
LOX	3.41085	7.59171	3.12e-36	3.32e-35
CDH1	-1.47214	6.32511	3.16e-36	3.36e-35
HYAL1	-1.0907	5.63446	3.18e-36	3.38e-35
COX4I2	2.79598	5.9738	3.35e-36	3.56e-35
PLA2G4A	-1.53135	3.90072	3.41e-36	3.62e-35
MTMR11	1.58893	5.47385	3.42e-36	3.62e-35
SLC27A3	1.43401	4.74556	3.42e-36	3.62e-35
CES4A	3.45344	4.86465	3.54e-36	3.74e-35
EBI3	2.16416	4.36347	4.47e-36	4.72e-35
SCOC	-1.02431	5.37953	4.62e-36	4.87e-35
EVI2A	1.81094	4.81218	4.78e-36	5.04e-35
OGFR	1.01796	5.46477	5.28e-36	5.56e-35
CAPN5	-1.0686	4.58097	5.4e-36	5.67e-35
POLR3B	-1.19584	3.77819	5.54e-36	5.81e-35
TMC4	-2.08056	5.09573	5.66e-36	5.93e-35
TFCP2L1	-3.08254	5.06389	5.76e-36	6.04e-35
PCDH17	1.9167	4.64585	6.1e-36	6.39e-35
MARCKS	1.07848	7.23909	6.36e-36	6.65e-35
COL6A2	1.95927	8.09831	6.42e-36	6.71e-35
TNFSF13B	2.36144	4.51851	6.85e-36	7.15e-35
LTB4R	2.27919	3.92281	6.91e-36	7.22e-35
HLA-DQB2	2.74213	5.79556	7.05e-36	7.35e-35
GCH1	-1.0802	4.35667	7.26e-36	7.57e-35
PLA2G16	1.04101	7.06903	7.65e-36	7.96e-35
AP5M1	-1.05531	4.14672	7.92e-36	8.22e-35
COL4A2	1.51921	8.75904	7.99e-36	8.29e-35
SLC29A4	2.08952	4.94955	8.09e-36	8.38e-35
CD14	1.7341	7.59119	8.36e-36	8.65e-35
TRPM2	2.39248	3.73412	9.05e-36	9.36e-35
PLEKHO2	1.01801	5.99831	9.52e-36	9.84e-35
MTFP1	1.5606	4.955	1.01e-35	1.04e-34
ARHGEF6	1.14389	4.91118	1.03e-35	1.07e-34
GMDS	-1.01348	4.14332	1.08e-35	1.11e-34
ALAS1	-1.02769	5.83817	1.09e-35	1.12e-34
SHISA2	-2.22399	3.33254	1.13e-35	1.16e-34
DDX41	1.01492	6.3703	1.26e-35	1.29e-34
CTSZ	1.25928	8.992	1.32e-35	1.35e-34
CEACAM1	-1.14671	4.45641	1.32e-35	1.35e-34
ALPK2	1.91712	5.11655	1.37e-35	1.4e-34
PDGFD	1.81795	6.23497	1.38e-35	1.41e-34
C1QTNF6	2.07016	4.01144	1.4e-35	1.42e-34
AFAP1L1	1.45337	5.14558	1.54e-35	1.57e-34
MYEOV	5.39737	4.78864	1.74e-35	1.77e-34
MTCL1	2.05927	3.96586	1.94e-35	1.97e-34
KL	-1.62204	6.30318	1.98e-35	2.01e-34
SLC27A4	-1.03193	5.10398	1.99e-35	2.01e-34
P2RY1	2.17519	3.7447	2.12e-35	2.15e-34
RELB	1.07234	5.04683	2.4e-35	2.43e-34
STMN3	2.12547	6.62554	2.4e-35	2.43e-34
OSCAR	2.25401	3.78026	2.63e-35	2.66e-34
MAGI2	-1.5021	3.35282	2.94e-35	2.97e-34
ARC	-1.97631	3.39735	3.08e-35	3.11e-34
CHAC1	-1.89307	3.48234	3.14e-35	3.17e-34
NCS1	-1.21923	4.55646	3.18e-35	3.2e-34
CAPN15	1.25843	4.77413	3.35e-35	3.37e-34
FAS	1.17215	5.18357	3.59e-35	3.61e-34
FATE1	2.80795	3.56886	3.59e-35	3.61e-34
INF2	1.28164	5.83114	3.71e-35	3.72e-34
CDKL1	-1.44495	3.39268	3.73e-35	3.74e-34
PTPRE	1.56513	4.12611	3.86e-35	3.87e-34
INSR	1.25779	6.88703	4.11e-35	4.12e-34
PILRA	1.57441	4.64726	4.65e-35	4.65e-34
IFI44	1.5404	5.74694	4.98e-35	4.97e-34
GRAMD4	1.7314	5.94993	5.2e-35	5.18e-34
MNDA	1.74996	4.96719	5.23e-35	5.21e-34
MYO5C	-1.24027	3.67975	5.24e-35	5.21e-34
IL3RA	1.40979	5.54569	5.58e-35	5.53e-34
MME	-1.77459	5.96507	5.85e-35	5.8e-34
RIN3	1.34835	4.34194	5.93e-35	5.87e-34
PARD6A	-1.26956	4.03636	6.19e-35	6.12e-34
PTPN4	-1.19734	3.7266	6.29e-35	6.22e-34
ADAMTSL2	-1.29024	4.41707	6.32e-35	6.25e-34
RAP2B	1.1488	5.20284	6.68e-35	6.59e-34
COL5A2	2.0189	5.78855	6.69e-35	6.6e-34
RALGDS	1.09399	4.98372	6.79e-35	6.69e-34
RTP4	1.69572	5.29437	7.17e-35	7.06e-34
RAB24	1.60294	4.79503	7.62e-35	7.5e-34
MS4A4A	1.87273	5.15838	7.69e-35	7.57e-34
CMTM3	1.47709	5.682	7.75e-35	7.61e-34
NDRG1	1.32274	9.47851	7.75e-35	7.61e-34
EXOSC5	1.27356	5.62395	8.6e-35	8.44e-34
RAP1GAP2	-1.20296	3.9941	8.87e-35	8.7e-34
TLR3	1.4764	5.72778	8.97e-35	8.78e-34
MAP9	-1.23297	3.67789	1.09e-34	1.07e-33
LAPTM4B	-1.05571	6.78274	1.11e-34	1.09e-33
NCF2	1.68069	4.74606	1.16e-34	1.13e-33
SLC43A2	-1.09107	5.27206	1.17e-34	1.15e-33
SCGN	4.52214	6.47965	1.19e-34	1.16e-33
GCNT4	-1.52461	3.4423	1.29e-34	1.26e-33
ARHGAP9	2.30309	3.9083	1.34e-34	1.3e-33
TCIRG1	1.45362	5.52041	1.38e-34	1.34e-33
RGCC	1.57621	8.01549	1.41e-34	1.37e-33
CDKN2A	3.44902	3.57132	1.44e-34	1.39e-33
MIOX	-2.32625	7.72945	1.7e-34	1.65e-33
LIN52	-1.05071	3.97772	1.87e-34	1.82e-33
SGK2	-1.53745	4.64656	1.88e-34	1.82e-33
METTL26	1.55849	6.98695	2.12e-34	2.05e-33
CTXN3	-3.27656	3.87886	2.14e-34	2.07e-33
PPP1R3B	1.29016	6.16923	2.14e-34	2.07e-33
FLI1	1.17257	4.59828	2.43e-34	2.34e-33
BATF	2.72204	4.12951	2.62e-34	2.52e-33
FZD1	1.24591	6.27905	2.64e-34	2.54e-33
PYCARD	1.9901	5.17135	2.95e-34	2.83e-33
NRP2	1.62829	4.61582	3.6e-34	3.45e-33
RHOBTB3	-1.55223	4.68041	3.62e-34	3.47e-33
KIAA0895L	1.97839	4.59642	3.67e-34	3.51e-33
GBP5	3.17447	4.30985	3.69e-34	3.53e-33
LMBR1L	1.35018	4.51348	3.7e-34	3.54e-33
SLC17A4	3.48485	5.36786	3.75e-34	3.58e-33
RASSF5	1.62762	4.35957	3.89e-34	3.71e-33
PPFIA4	2.84246	4.03154	4.64e-34	4.42e-33
LDLRAD3	1.38543	4.39176	4.83e-34	4.6e-33
CD48	1.88546	4.82808	5.02e-34	4.78e-33
PSMB10	1.35098	5.98028	5.11e-34	4.86e-33
ALDH5A1	-1.06672	4.86801	5.13e-34	4.87e-33
FDXR	1.34428	4.88744	5.64e-34	5.35e-33
FSCN1	1.52864	6.44042	5.65e-34	5.35e-33
DEGS1	1.24534	7.50635	5.99e-34	5.66e-33
SHMT1	-1.04932	6.38587	6.25e-34	5.9e-33
GZMK	3.21589	5.30905	6.86e-34	6.48e-33
ARHGEF1	1.15405	5.24957	6.88e-34	6.5e-33
SLC2A3	1.99271	6.18826	7.27e-34	6.85e-33
MSR1	2.0079	4.94858	7.87e-34	7.41e-33
IRF7	1.70992	5.27166	8.1e-34	7.62e-33
ANXA1	1.31368	7.06231	8.12e-34	7.64e-33
GZMB	2.3857	4.28759	8.59e-34	8.07e-33
NT5DC3	2.1305	4.4519	8.96e-34	8.41e-33
EVC	-1.20209	5.41008	9e-34	8.44e-33
PHLDA3	1.60785	5.96397	1.13e-33	1.06e-32
ZNF331	-1.18036	4.17922	1.16e-33	1.09e-32
COBL	-1.17168	3.74752	1.17e-33	1.09e-32
ABHD14A	-1.02916	4.5508	1.33e-33	1.24e-32
MELTF	-2.43943	3.63783	1.6e-33	1.5e-32
FAM193B	2.04287	4.97303	1.69e-33	1.58e-32
ANO1	1.77473	5.07104	1.96e-33	1.82e-32
FAM49A	1.46159	4.16271	2.06e-33	1.92e-32
PLCB2	1.97878	4.07339	2.17e-33	2.02e-32
HOXB7	-1.00757	5.57664	2.25e-33	2.1e-32
PLOD1	1.31176	7.45753	2.86e-33	2.65e-32
TUBA1B	1.06295	7.52043	2.92e-33	2.71e-32
MCM5	1.01007	4.78353	2.99e-33	2.77e-32
ADGRE5	1.08929	5.93238	3.06e-33	2.83e-32
ATP5S	-1.01153	4.04533	3.18e-33	2.94e-32
TNFAIP3	1.26793	5.69012	3.39e-33	3.13e-32
CCL18	5.09646	5.3704	3.57e-33	3.29e-32
CRYL1	-1.09404	7.9258	3.58e-33	3.3e-32
LYZ	2.43221	8.37673	3.75e-33	3.45e-32
BTK	1.97058	3.77393	4.38e-33	4.03e-32
GJB1	-1.4797	5.15257	4.56e-33	4.19e-32
GLTP	-1.01197	6.52685	4.61e-33	4.23e-32
MSRA	-1.27762	5.21951	4.71e-33	4.32e-32
BIRC7	5.59592	5.0293	4.93e-33	4.52e-32
STRA8	2.90471	3.88207	5.85e-33	5.35e-32
NMB	2.52946	6.38184	6.41e-33	5.86e-32
ABI3	1.04412	5.36049	6.75e-33	6.17e-32
HTATIP2	1.16378	5.91022	6.9e-33	6.3e-32
TRAF3IP2	1.01126	4.76348	7.53e-33	6.87e-32
EPM2A	-1.29764	3.52392	8.46e-33	7.71e-32
UQCRC1	-1.06477	7.26717	9.49e-33	8.62e-32
SPHK2	-1.13977	3.7687	9.6e-33	8.7e-32
DIRAS3	-1.74963	3.53141	9.86e-33	8.94e-32
CD27	3.11378	4.77903	1.01e-32	9.15e-32
SLC43A3	1.51638	4.89277	1.33e-32	1.21e-31
SIGLEC1	2.31424	3.98894	1.35e-32	1.22e-31
MAPK8IP3	2.02013	4.77672	1.4e-32	1.27e-31
RCSD1	1.20627	4.62514	1.49e-32	1.34e-31
ENAM	-1.66343	3.50954	1.56e-32	1.4e-31
TMEM44	1.69469	4.43649	1.61e-32	1.45e-31
HAPLN1	2.96987	3.84179	1.71e-32	1.54e-31
MYH14	-1.76103	4.13052	1.71e-32	1.54e-31
ASAP3	-1.12447	4.22745	1.72e-32	1.55e-31
GPR176	1.37974	4.70912	1.84e-32	1.64e-31
FJX1	1.43102	4.67846	1.91e-32	1.71e-31
GPD1L	-1.48125	5.03524	2.59e-32	2.32e-31
ADHFE1	-1.12028	3.79155	2.83e-32	2.52e-31
LRRC25	2.2033	4.90376	2.9e-32	2.59e-31
EPHA1	-1.4702	3.33807	3.09e-32	2.75e-31
TLR5	-1.1564	3.74371	3.22e-32	2.86e-31
NLGN1	1.88937	4.07186	3.25e-32	2.88e-31
SPOCK2	-1.07327	6.29142	3.25e-32	2.89e-31
DOC2B	-1.25004	3.85227	3.31e-32	2.93e-31
ADSSL1	2.40946	5.53784	3.31e-32	2.93e-31
SLC41A2	1.16792	4.94916	3.46e-32	3.06e-31
RNASE6	1.50965	6.04336	4.32e-32	3.81e-31
RNF166	1.23751	4.41908	4.57e-32	4.03e-31
TIMP1	2.05936	9.79682	4.57e-32	4.03e-31
TRIM9	2.39728	3.59918	4.59e-32	4.04e-31
EXOC3L1	1.47288	4.52949	4.68e-32	4.12e-31
APOBEC3D	1.8465	3.91412	4.82e-32	4.24e-31
CLEC2D	2.24924	3.74404	5.11e-32	4.49e-31
CSF1R	1.591	6.21007	5.13e-32	4.51e-31
PC	-1.41209	4.69775	5.14e-32	4.51e-31
KAZN	-1.06669	3.88926	5.15e-32	4.51e-31
MAP3K14	1.33386	4.88388	5.31e-32	4.65e-31
CLK4	1.44902	4.45324	5.97e-32	5.21e-31
RIOX2	-1.20503	3.67139	6.2e-32	5.41e-31
IL15RA	1.39391	4.53582	6.45e-32	5.63e-31
HEY1	1.51015	4.69887	6.56e-32	5.72e-31
DOCK2	2.07415	3.94408	6.86e-32	5.98e-31
EFNA3	2.10264	3.7936	7.93e-32	6.9e-31
ATG16L2	2.15059	4.03324	8.19e-32	7.11e-31
CSF2RA	1.80364	4.0879	8.2e-32	7.11e-31
GPX3	-1.62605	11.6357	8.38e-32	7.26e-31
COL8A1	1.9286	5.41577	8.5e-32	7.35e-31
SUSD2	-1.50142	4.78811	8.55e-32	7.39e-31
FABP7	5.7647	7.93199	8.63e-32	7.45e-31
ASAP1	1.02519	5.01544	8.97e-32	7.74e-31
VAMP5	1.19149	7.71271	9.47e-32	8.16e-31
GIT2	1.26112	4.42146	9.8e-32	8.45e-31
CSF3R	2.41234	3.7611	1.12e-31	9.67e-31
SLC22A6	-2.90285	6.29415	1.16e-31	1e-30
THSD7A	-1.62049	4.27425	1.19e-31	1.02e-30
ARID5A	1.36218	5.11419	1.24e-31	1.07e-30
MEF2C	1.26747	5.07207	1.25e-31	1.08e-30
MICAL1	1.42607	4.6775	1.31e-31	1.12e-30
CLEC4A	1.58768	4.01983	1.33e-31	1.14e-30
E2F1	1.9244	3.83752	1.36e-31	1.16e-30
TUBB6	1.12756	5.85265	1.49e-31	1.27e-30
PRKX	-1.00217	4.74945	1.52e-31	1.3e-30
MAP3K7CL	2.01458	4.81989	1.54e-31	1.32e-30
NCOA7	-1.14049	5.40614	1.57e-31	1.34e-30
MILR1	1.82169	3.90838	1.58e-31	1.35e-30
CXCL11	3.18891	4.38152	1.63e-31	1.39e-30
CBLC	-1.90644	3.43173	1.72e-31	1.46e-30
SEMA6B	1.55673	4.96392	1.8e-31	1.53e-30
HMGCS2	-2.65616	6.60333	1.88e-31	1.59e-30
NFKB2	1.19413	5.89868	2.18e-31	1.85e-30
LIMD2	1.89428	4.40818	2.23e-31	1.89e-30
GBP1	1.79774	6.11361	2.45e-31	2.08e-30
BBC3	1.54704	4.05038	2.63e-31	2.23e-30
THOC6	1.0601	5.64551	2.64e-31	2.23e-30
NOTCH4	1.54159	5.5281	2.67e-31	2.25e-30
CXCR3	2.80681	4.00609	2.91e-31	2.45e-30
CD36	2.1294	5.73874	3.6e-31	3.04e-30
NFKBIE	1.1799	5.70377	3.65e-31	3.07e-30
CDCA7L	1.68172	4.45882	3.89e-31	3.28e-30
N4BP2L1	1.30367	4.28631	4e-31	3.36e-30
CHST15	1.63951	5.73928	4.09e-31	3.44e-30
PLOD2	1.74578	7.11886	4.18e-31	3.51e-30
GCNT3	-1.74063	4.02299	4.26e-31	3.57e-30
DOCK8	1.16972	4.85381	4.27e-31	3.57e-30
PHYH	-1.16687	6.12105	4.3e-31	3.6e-30
ASF1B	1.94699	3.96264	5.64e-31	4.7e-30
PTPRC	1.8065	5.24743	6.07e-31	5.04e-30
CLSTN2	-2.16242	3.41319	6.16e-31	5.12e-30
ORAI3	1.25071	5.51523	7.16e-31	5.94e-30
OR51E1	2.22585	3.75864	7.6e-31	6.3e-30
SEMA3F	1.11627	6.32151	7.81e-31	6.47e-30
NNT	-1.2554	5.72106	7.92e-31	6.55e-30
ITGAM	1.89556	4.35946	8.06e-31	6.67e-30
DPT	-2.15229	4.01606	8.68e-31	7.17e-30
PTHLH	5.06322	5.57819	9.3e-31	7.68e-30
FGR	1.44563	4.54345	9.32e-31	7.69e-30
CYSTM1	-1.00978	7.65124	9.48e-31	7.82e-30
NID1	1.35176	7.06861	9.69e-31	7.98e-30
HAPLN3	2.16207	3.95826	1.13e-30	9.29e-30
PARM1	-1.12988	5.92059	1.18e-30	9.68e-30
ITGA4	1.67816	4.26641	1.2e-30	9.9e-30
TMEM45A	2.90836	4.89265	1.29e-30	1.06e-29
DOK1	1.17843	4.40591	1.29e-30	1.06e-29
NGF	2.04779	4.8345	1.33e-30	1.09e-29
CDON	2.04004	3.90766	1.35e-30	1.11e-29
RAB37	1.75077	3.84567	1.41e-30	1.16e-29
RPS8	1.01696	10.0802	1.59e-30	1.3e-29
SLAMF6	2.32517	4.08859	1.74e-30	1.42e-29
RPLP0	1.0379	10.0008	1.76e-30	1.43e-29
SIGLEC9	2.02003	3.65596	1.84e-30	1.5e-29
SH2D4A	-1.15725	4.3888	1.9e-30	1.55e-29
PMEPA1	1.58378	6.36717	2.03e-30	1.65e-29
ATP11A	1.46929	6.19989	2.06e-30	1.67e-29
IL4I1	2.00843	4.69423	2.16e-30	1.75e-29
ANKZF1	1.42321	4.91236	2.27e-30	1.84e-29
ALOX5	2.03562	5.42822	2.47e-30	2.01e-29
PWWP2B	-1.00886	4.02219	2.71e-30	2.2e-29
YEATS2	1.0533	4.60017	2.9e-30	2.35e-29
CDKN2B	1.56504	4.05161	2.9e-30	2.35e-29
ALS2CL	-1.64515	3.62829	2.92e-30	2.36e-29
TLR2	1.54946	4.8096	3.01e-30	2.43e-29
TGFA	1.63877	6.67943	3.07e-30	2.48e-29
BLNK	-1.13371	4.47341	3.45e-30	2.78e-29
GYPC	1.00301	6.06088	3.46e-30	2.79e-29
TRMT1	1.12951	5.0657	3.46e-30	2.79e-29
SLA	1.71035	4.4704	3.59e-30	2.89e-29
IKZF1	1.90281	3.86948	3.65e-30	2.94e-29
FKBP11	1.85427	4.44945	3.79e-30	3.04e-29
SLC44A4	-1.90775	5.32724	4e-30	3.21e-29
PPARGC1A	-1.68396	4.60754	4.11e-30	3.29e-29
GIMAP2	1.25406	4.90169	4.13e-30	3.31e-29
CCM2	1.05445	4.70434	4.58e-30	3.67e-29
FBXL8	1.73481	3.83405	4.77e-30	3.81e-29
RPL18A	1.10996	7.9746	4.81e-30	3.84e-29
CPEB3	-1.27353	3.49247	4.82e-30	3.85e-29
EFNA1	1.21235	7.29239	4.97e-30	3.97e-29
CP	3.65516	7.65224	5.52e-30	4.4e-29
BID	1.04139	4.59552	5.55e-30	4.42e-29
MYO1G	2.28516	3.6678	5.94e-30	4.73e-29
C6orf132	-1.41183	3.40433	5.95e-30	4.74e-29
SLAMF7	2.6175	4.31133	6.09e-30	4.84e-29
NRP1	1.0583	7.00902	6.43e-30	5.11e-29
CSTA	2.06746	3.87093	6.53e-30	5.18e-29
HCST	1.94796	5.1607	6.87e-30	5.45e-29
CDH4	3.52958	4.21752	7.08e-30	5.61e-29
CCDC88B	2.23081	3.69726	7.68e-30	6.07e-29
ADA	2.07374	4.34401	9.56e-30	7.53e-29
TAP2	1.11354	4.79055	1e-29	7.87e-29
STAC3	1.99415	3.66303	1.06e-29	8.36e-29
EMILIN2	1.54765	4.10448	1.19e-29	9.35e-29
SLA2	2.46916	3.64336	1.28e-29	1e-28
PCDH1	-1.01382	5.37587	1.45e-29	1.14e-28
ICAM1	1.37427	6.56508	1.46e-29	1.14e-28
RPL18	1.14038	8.85699	1.48e-29	1.15e-28
OLFM4	-3.45054	3.41349	1.55e-29	1.21e-28
EGFR	1.43402	6.47839	1.65e-29	1.29e-28
CDH13	1.52787	5.06788	1.72e-29	1.34e-28
P4HA2	1.25987	5.60671	1.84e-29	1.43e-28
DHRS4	-1.02623	4.98178	1.91e-29	1.49e-28
SCTR	-1.38952	3.71211	1.93e-29	1.5e-28
PGM5	-1.21622	4.12383	2.03e-29	1.58e-28
IFNAR2	1.04982	4.55671	2.27e-29	1.76e-28
RPL37	1.02086	7.90946	2.39e-29	1.85e-28
SLC9A9	1.72973	4.64775	2.45e-29	1.9e-28
HPGD	-1.99124	4.18162	2.51e-29	1.94e-28
NR1H3	1.00724	5.03322	2.51e-29	1.94e-28
SIPA1L2	1.1299	4.80156	2.66e-29	2.06e-28
LPAR5	1.94187	3.7616	2.71e-29	2.09e-28
RPS14	1.06252	9.16397	2.72e-29	2.09e-28
DOCK6	1.15106	4.94826	2.73e-29	2.1e-28
SCIN	-1.99937	4.96328	2.76e-29	2.13e-28
PXDN	1.63358	5.48754	2.86e-29	2.2e-28
CD8B	3.06647	4.20482	2.92e-29	2.24e-28
HOXD10	-1.32176	4.47869	3.09e-29	2.37e-28
BTBD19	1.79753	4.10185	3.31e-29	2.54e-28
LARGE2	-1.38422	4.23542	3.38e-29	2.59e-28
MYO3A	2.56989	3.40697	3.52e-29	2.69e-28
FOXJ3	1.6152	6.36348	3.52e-29	2.69e-28
RPL38	1.00063	8.04548	3.64e-29	2.78e-28
CTHRC1	3.04149	5.75778	3.98e-29	3.03e-28
SPN	1.95848	3.93126	4.01e-29	3.05e-28
CKLF	1.02802	4.5737	4.15e-29	3.16e-28
OGDHL	-1.93844	6.31403	4.23e-29	3.22e-28
GLIS1	1.79535	4.25391	4.27e-29	3.25e-28
COL27A1	1.69874	4.54735	4.87e-29	3.69e-28
OR7E47P	2.31686	3.96773	6.37e-29	4.81e-28
SFXN5	-1.19975	3.57257	7.1e-29	5.36e-28
BTNL9	2.12095	5.33136	7.75e-29	5.84e-28
KLF5	-1.46513	4.36413	7.87e-29	5.93e-28
CD248	1.76037	6.56768	8.13e-29	6.12e-28
RBCK1	1.17576	6.70806	8.42e-29	6.33e-28
NRARP	1.58422	4.91594	8.46e-29	6.36e-28
AKNA	1.39491	4.34289	8.81e-29	6.61e-28
EIF4EBP3	1.2522	5.78238	9.51e-29	7.14e-28
SLC8A1	-1.26731	3.68513	9.68e-29	7.26e-28
MYC	1.49735	6.7855	9.88e-29	7.4e-28
PAH	-2.86101	5.18767	1.05e-28	7.88e-28
RASL11A	-1.06765	5.5018	1.06e-28	7.93e-28
FABP5	1.79165	4.42298	1.07e-28	8e-28
SIT1	2.46067	4.05254	1.14e-28	8.49e-28
RGS14	1.3358	5.39278	1.16e-28	8.65e-28
OAS2	1.28274	5.11989	1.2e-28	8.93e-28
DSP	-1.44521	5.52767	1.33e-28	9.93e-28
ISG20	2.03752	3.65201	1.36e-28	1.01e-27
CD68	2.57764	3.58747	1.48e-28	1.1e-27
TBC1D10C	2.2334	3.72396	1.7e-28	1.26e-27
AK7	-1.40581	3.30471	1.71e-28	1.27e-27
CD96	2.16843	3.67987	1.91e-28	1.42e-27
SLC28A1	1.88934	7.06902	1.93e-28	1.43e-27
NPDC1	1.36966	6.02704	2e-28	1.48e-27
CD72	2.36046	3.73375	2.09e-28	1.55e-27
PLG	-3.18187	4.77034	2.1e-28	1.55e-27
MCHR1	4.46834	4.27286	2.28e-28	1.68e-27
ETS1	1.13579	7.13806	2.38e-28	1.76e-27
POPDC2	1.48726	4.22239	2.55e-28	1.88e-27
ADAMTS7	2.09755	3.56412	2.61e-28	1.93e-27
SPRY4	1.25283	6.16969	2.76e-28	2.03e-27
RPL36A	1.22771	5.9029	3.2e-28	2.35e-27
CPEB4	-1.00728	5.21939	3.26e-28	2.4e-27
CADM4	-1.65674	4.84187	3.42e-28	2.51e-27
HS3ST2	3.67633	3.78186	3.42e-28	2.52e-27
EXOC3L4	1.9636	4.17868	3.44e-28	2.53e-27
RARA	1.02693	5.69914	3.57e-28	2.61e-27
NOP16	1.06665	4.6672	3.73e-28	2.73e-27
BDH1	-1.77271	3.38535	3.76e-28	2.75e-27
RPL36	1.24306	8.96995	3.83e-28	2.8e-27
MAP4K1	2.15204	3.8423	3.89e-28	2.84e-27
PECAM1	1.21744	8.10226	4.09e-28	2.98e-27
BAZ1A	1.13179	4.38302	4.31e-28	3.14e-27
SDC3	1.04275	5.86944	4.75e-28	3.46e-27
MICALL2	1.89058	4.00869	4.76e-28	3.46e-27
SMIM10L2B	-1.45666	3.39531	5.92e-28	4.29e-27
IRF6	-1.58306	4.80275	6.14e-28	4.45e-27
MFNG	1.16462	4.97997	6.18e-28	4.48e-27
2021-09-01	1.71005	4.00591	6.48e-28	4.69e-27
LINGO1	1.83993	4.18834	7.1e-28	5.13e-27
PPM1F	1.01033	4.81636	7.46e-28	5.39e-27
ANG	1.66927	5.86446	7.9e-28	5.69e-27
SELE	-1.72809	3.46514	7.96e-28	5.73e-27
DLX5	2.57863	3.40346	8.58e-28	6.16e-27
PBLD	-1.24056	6.09592	9.32e-28	6.69e-27
APOLD1	1.93611	6.85963	9.34e-28	6.69e-27
PCED1B	1.59156	4.14135	1.07e-27	7.69e-27
RHEX	1.94547	5.82723	1.1e-27	7.87e-27
IGFBP2	-1.78703	5.17547	1.29e-27	9.21e-27
ZNF83	1.45663	5.19148	1.3e-27	9.24e-27
F2RL3	2.277	5.11178	1.37e-27	9.77e-27
PTTG1	2.14972	4.11517	1.43e-27	1.02e-26
CCNL2	1.78296	5.58695	1.48e-27	1.05e-26
REEP4	1.07885	4.73411	1.5e-27	1.07e-26
ADRA2C	-1.42718	4.16486	1.69e-27	1.2e-26
MMP11	1.84998	4.09758	1.74e-27	1.23e-26
SYTL4	-1.12886	3.64914	1.85e-27	1.31e-26
ZAP70	2.41587	3.54639	1.93e-27	1.36e-26
PIEZO2	1.95213	3.71996	2.04e-27	1.44e-26
ARHGAP42	1.24777	4.75467	2.13e-27	1.5e-26
ADAMTS10	2.00421	3.99894	2.23e-27	1.57e-26
CD82	-1.38979	5.43592	2.25e-27	1.58e-26
MMP9	3.94899	5.57548	2.39e-27	1.68e-26
TAGAP	1.81722	3.96806	2.5e-27	1.76e-26
VWA1	1.29085	6.76459	2.52e-27	1.76e-26
GRK5	1.20245	4.25347	2.61e-27	1.83e-26
PFKFB2	-1.69109	4.04191	2.67e-27	1.87e-26
APOBR	1.54359	4.07083	2.84e-27	1.99e-26
IL2RG	1.83462	5.56056	2.86e-27	2e-26
SLCO2B1	1.55736	5.33115	2.93e-27	2.04e-26
P3H1	1.25695	4.67869	3.42e-27	2.38e-26
C1orf210	-1.42385	5.01511	3.53e-27	2.46e-26
TMEM173	1.01979	5.98972	3.82e-27	2.66e-26
BCL2A1	2.35562	4.22953	3.89e-27	2.71e-26
AVPR1B	2.89094	3.52651	4.06e-27	2.82e-26
CXCR6	2.31632	3.62045	4.37e-27	3.03e-26
2021-09-05	1.59558	4.03125	4.37e-27	3.03e-26
NRM	1.03462	5.20563	4.38e-27	3.03e-26
HRH2	2.71108	4.71305	4.41e-27	3.06e-26
MATN2	-1.12507	4.94284	4.66e-27	3.22e-26
GZMM	1.86361	3.78818	4.82e-27	3.33e-26
LIPA	1.15466	7.1282	4.9e-27	3.39e-26
ST6GALNAC3	-1.10638	3.61907	5.39e-27	3.72e-26
WDR54	1.1104	5.31109	5.55e-27	3.83e-26
COL1A1	2.78997	8.4094	5.91e-27	4.07e-26
SMIM10	1.01203	5.05033	6.2e-27	4.26e-26
VCAM1	1.78985	8.25373	6.53e-27	4.48e-26
CD300C	1.99731	3.6681	6.58e-27	4.52e-26
UBE2C	2.7309	4.57761	6.78e-27	4.65e-26
ACAN	2.41015	4.2592	7.22e-27	4.95e-26
RERGL	-1.50714	3.8243	8.05e-27	5.52e-26
SCN4B	1.87594	4.72904	8.06e-27	5.52e-26
SH2D2A	2.38548	3.79574	8.17e-27	5.6e-26
HEYL	1.60283	6.15465	8.25e-27	5.64e-26
ALDH1B1	-1.27877	5.91597	8.8e-27	6.02e-26
ZNF692	1.73887	4.47176	8.88e-27	6.07e-26
RUNX1	1.65319	4.28805	8.91e-27	6.09e-26
SLC6A8	1.63141	7.96448	9.47e-27	6.46e-26
EOMES	2.85888	3.63375	9.48e-27	6.47e-26
BTN2A2	1.14408	4.32967	1.01e-26	6.85e-26
TDGF1	-2.98775	3.27185	1.02e-26	6.94e-26
DDX39B	1.56166	5.32112	1.02e-26	6.97e-26
MET	1.15636	7.18706	1.11e-26	7.57e-26
TUFT1	-1.01478	4.89151	1.12e-26	7.61e-26
TPX2	2.09933	4.24868	1.12e-26	7.63e-26
EBF2	2.33818	3.64895	1.16e-26	7.88e-26
FSTL1	1.35189	7.58369	1.3e-26	8.79e-26
DIAPH2	1.08315	4.4427	1.35e-26	9.14e-26
ZNF581	1.02956	5.40013	1.46e-26	9.83e-26
SLC39A14	1.70084	7.29959	1.49e-26	1e-25
CBLN3	1.52412	4.08511	1.64e-26	1.1e-25
TUBA1A	1.00247	7.28299	1.67e-26	1.12e-25
MUC3A	2.7721	3.63	1.78e-26	1.2e-25
SCD5	-1.73316	5.45705	1.97e-26	1.32e-25
IL12RB1	2.18148	3.50877	1.99e-26	1.33e-25
LAG3	3.1149	4.09983	2e-26	1.34e-25
RFLNB	1.42554	5.76575	2.03e-26	1.36e-25
IL17RE	-1.36288	3.32982	2.27e-26	1.52e-25
TRIM14	1.11163	5.24046	2.46e-26	1.65e-25
KCNMA1	2.09445	4.03675	2.46e-26	1.65e-25
CREB5	1.40942	4.15924	2.69e-26	1.8e-25
GABRE	2.59844	3.91398	2.91e-26	1.94e-25
TSPAN18	1.30669	6.10332	2.94e-26	1.96e-25
VMP1	1.28285	6.68339	3.01e-26	2e-25
SVEP1	-1.50619	3.49154	3.04e-26	2.03e-25
GIMAP7	1.17759	6.66222	3.26e-26	2.17e-25
HK3	2.18474	3.54479	3.39e-26	2.25e-25
LY96	1.65512	5.51887	3.43e-26	2.28e-25
SIRPG	2.78663	3.65797	3.76e-26	2.49e-25
LPAR6	1.19698	5.44715	3.88e-26	2.58e-25
MYOZ1	-1.33622	3.32121	4e-26	2.65e-25
VAT1L	-2.36213	3.58102	4.06e-26	2.69e-25
MYO15B	1.61036	5.25661	4.12e-26	2.73e-25
RPL13	1.12516	8.99968	4.13e-26	2.73e-25
TENM1	2.17735	3.63273	4.35e-26	2.88e-25
LPIN3	1.52724	5.16361	4.44e-26	2.94e-25
PKHD1	-1.20553	4.39112	4.51e-26	2.98e-25
ADAMTS2	1.78917	4.22689	4.63e-26	3.05e-25
CDH2	1.20021	6.11427	4.73e-26	3.12e-25
OR2A4	3.49759	3.3782	4.86e-26	3.21e-25
KCNJ15	-1.36129	5.92273	4.98e-26	3.28e-25
CDH6	1.77702	6.44616	4.99e-26	3.28e-25
SYNM	1.0299	4.59752	5.07e-26	3.33e-25
MCUB	1.50756	4.02481	5.15e-26	3.38e-25
GOT1	-1.04563	7.29644	5.52e-26	3.62e-25
IRX3	1.47318	6.30205	5.61e-26	3.68e-25
PPP1R3G	1.86931	3.60948	5.97e-26	3.91e-25
CD5	1.9091	3.83795	6.07e-26	3.97e-25
SH3GL2	-2.63616	3.57504	6.16e-26	4.03e-25
APOBEC3H	2.32863	3.4583	6.26e-26	4.09e-25
SNX20	2.097	3.5683	6.42e-26	4.19e-25
MSI2	-1.02533	4.44723	6.71e-26	4.38e-25
CD6	2.03855	3.59712	6.82e-26	4.45e-25
VKORC1	1.13162	6.582	7.1e-26	4.63e-25
RPS20	1.04731	9.72199	7.39e-26	4.81e-25
APOL2	1.35592	6.60769	8.2e-26	5.34e-25
RPL28	1.09215	7.94661	8.25e-26	5.37e-25
GJA4	1.41717	6.87566	8.7e-26	5.66e-25
TMEM56	-1.12986	3.71309	9.35e-26	6.07e-25
ADH1C	-3.01498	4.06988	9.47e-26	6.15e-25
PSTPIP1	2.33142	3.55678	9.93e-26	6.44e-25
AKR7A3	-1.5558	5.50537	1.03e-25	6.68e-25
TMEM174	-2.25818	5.63156	1.16e-25	7.48e-25
FASLG	2.71004	3.46124	1.34e-25	8.63e-25
C19orf33	2.49871	7.26132	1.35e-25	8.71e-25
EDN1	1.74675	6.711	1.38e-25	8.9e-25
MZT2A	1.54772	5.19496	1.44e-25	9.22e-25
EMB	1.5086	4.36501	1.45e-25	9.3e-25
CD7	2.7734	4.15945	1.49e-25	9.59e-25
P2RY13	1.60088	4.04593	1.57e-25	1.01e-24
MASP1	1.88881	4.17348	1.72e-25	1.1e-24
MYO10	-1.10904	4.59452	1.74e-25	1.11e-24
SELP	-1.10177	4.20321	1.77e-25	1.13e-24
TLCD1	-1.27589	4.03171	2.21e-25	1.4e-24
MFSD3	-1.09353	4.76049	2.21e-25	1.41e-24
KCNJ2	1.73293	4.16619	2.29e-25	1.45e-24
CCL4L2	2.41896	4.58425	2.37e-25	1.51e-24
TRNP1	-1.89509	4.14945	2.41e-25	1.53e-24
BTBD16	2.68902	3.43237	2.42e-25	1.53e-24
FN1	1.79566	8.40937	2.5e-25	1.58e-24
CYBB	1.78874	6.08837	2.5e-25	1.58e-24
LRRC75B	1.43693	5.34252	2.71e-25	1.71e-24
TOX2	1.60305	3.95923	2.74e-25	1.73e-24
C5orf46	4.61494	5.51912	2.98e-25	1.88e-24
TMEM233	1.85091	3.79474	3.05e-25	1.93e-24
HOXA4	1.18101	4.57738	3.12e-25	1.97e-24
SNX10	1.22332	6.72627	3.39e-25	2.14e-24
BST2	1.31377	8.69922	3.43e-25	2.16e-24
PDZRN3	-1.11313	3.66816	3.44e-25	2.16e-24
GPR155	-1.06861	4.1223	3.51e-25	2.21e-24
FADS3	1.25696	4.48379	4.06e-25	2.55e-24
FYB1	1.64732	4.9781	4.07e-25	2.55e-24
FRAS1	-1.22278	3.97731	4.56e-25	2.86e-24
ADAMDEC1	3.4226	3.80499	4.69e-25	2.94e-24
ANKRD9	-1.18557	3.79631	4.85e-25	3.04e-24
GNA15	1.59123	3.89963	5.07e-25	3.17e-24
DPEP2	1.96416	3.53446	5.09e-25	3.18e-24
SHISA3	-2.09632	5.15637	5.14e-25	3.21e-24
GPR65	1.71851	3.73258	5.78e-25	3.6e-24
LCAT	1.7042	4.35456	5.8e-25	3.61e-24
RAB15	-1.01979	4.04324	5.98e-25	3.72e-24
MUC13	-2.44237	3.70362	6.56e-25	4.07e-24
PER2	1.10806	4.78123	7.14e-25	4.42e-24
S1PR4	1.64876	3.80546	7.26e-25	4.5e-24
PPP1R1A	-2.68668	5.54157	8.07e-25	4.99e-24
MARVELD1	1.07637	5.51718	8.28e-25	5.11e-24
CD3G	2.21874	3.64751	8.68e-25	5.35e-24
ADAMTSL4	1.94954	3.99609	9.8e-25	6.04e-24
FGD2	2.11439	3.45443	9.88e-25	6.09e-24
GLYAT	-1.51787	6.39505	1.01e-24	6.23e-24
LY6E	1.68112	8.3743	1.21e-24	7.4e-24
CHST13	1.9229	4.628	1.22e-24	7.48e-24
SPRY1	1.32006	6.66336	1.22e-24	7.49e-24
DDC	-1.72788	6.48972	1.25e-24	7.64e-24
CFAP221	-1.33061	3.30248	1.42e-24	8.7e-24
CENPU	1.62081	3.71031	1.51e-24	9.2e-24
IL16	1.68736	3.67825	1.61e-24	9.8e-24
PLPPR5	3.62459	3.46854	1.72e-24	1.05e-23
ADAMTS4	1.92473	5.01921	1.76e-24	1.07e-23
C11orf54	-1.08621	6.73383	1.82e-24	1.11e-23
SLC4A9	-2.93548	3.32199	1.9e-24	1.16e-23
ADGRA2	1.30421	5.24436	1.93e-24	1.17e-23
CXCL12	-1.25242	6.03285	2.11e-24	1.28e-23
VSIG1	2.65435	3.26593	2.18e-24	1.32e-23
MNS1	-1.0379	4.07173	2.18e-24	1.32e-23
IL1RL1	-2.01905	3.93748	2.23e-24	1.35e-23
SMTNL2	-1.21386	5.00428	2.31e-24	1.4e-23
ITPR2	-1.19427	4.48366	2.59e-24	1.57e-23
LENG8	1.56189	6.28426	2.61e-24	1.58e-23
QTRT1	1.15893	5.43311	2.86e-24	1.72e-23
THBS3	1.19712	4.72441	3.21e-24	1.93e-23
AGER	1.93349	3.97355	3.33e-24	2e-23
NFE2L3	1.33076	5.12828	3.34e-24	2e-23
LOXL4	-1.14823	4.29929	3.37e-24	2.02e-23
SPARCL1	1.60509	8.97428	3.48e-24	2.09e-23
KDELC1	1.17969	4.8287	3.6e-24	2.16e-23
ARG2	-1.92077	5.57952	3.73e-24	2.23e-23
DPYS	-1.46361	5.94308	3.76e-24	2.25e-23
ACAT1	-1.22295	6.83601	3.92e-24	2.35e-23
TMEM61	-2.78892	3.61616	4.04e-24	2.41e-23
TMEM200A	1.28525	4.97241	4.04e-24	2.41e-23
CLDN4	-1.20832	6.43556	4.61e-24	2.75e-23
GPHN	-1.12602	4.26841	4.78e-24	2.85e-23
C1QL1	3.62002	6.42326	5.2e-24	3.09e-23
LPL	-1.22947	5.14558	5.48e-24	3.26e-23
IQGAP2	-1.08792	4.92014	5.58e-24	3.31e-23
CAMK1D	1.20979	4.09944	5.62e-24	3.34e-23
UNC13D	1.90892	3.62688	5.82e-24	3.45e-23
PROSER2	-1.12071	4.03218	6.16e-24	3.65e-23
LAMA2	-1.41145	3.37889	6.44e-24	3.82e-23
CDH5	1.22263	6.53791	6.48e-24	3.84e-23
CLEC14A	1.32582	6.93444	6.64e-24	3.93e-23
PLA1A	1.60511	6.23031	6.72e-24	3.97e-23
C1orf54	1.04224	5.2431	6.86e-24	4.05e-23
RASSF9	-1.31089	3.28619	6.9e-24	4.07e-23
HIST2H2BE	-1.19816	4.90197	7.09e-24	4.18e-23
CYBA	1.22097	7.02875	7.73e-24	4.55e-23
GLYCTK	-1.05811	4.36114	9.06e-24	5.33e-23
NOTCH3	1.31447	6.85973	9.19e-24	5.4e-23
S1PR5	2.00834	3.4611	9.28e-24	5.45e-23
DNAJC22	1.09435	5.28153	9.36e-24	5.49e-23
ARPC1B	1.00459	6.77709	9.67e-24	5.68e-23
ISG15	1.61155	7.03125	1.02e-23	5.96e-23
LYNX1	-1.17672	3.79982	1.05e-23	6.13e-23
GUCA2B	4.34454	4.04197	1.06e-23	6.18e-23
TNK2	1.31157	4.09144	1.28e-23	7.51e-23
FAM110A	1.05903	4.28927	1.34e-23	7.85e-23
ECSCR	1.22964	5.23954	1.39e-23	8.11e-23
SLC51B	-1.51971	4.13917	1.42e-23	8.31e-23
GALNT14	1.09088	7.31842	1.66e-23	9.69e-23
ATP2B2	2.66318	3.48951	1.68e-23	9.77e-23
CDH3	-2.10808	3.40115	1.72e-23	1e-22
LMNB1	1.26499	4.38522	1.72e-23	1e-22
FSTL3	1.73746	6.83411	1.77e-23	1.03e-22
TLR7	1.90694	3.86899	1.86e-23	1.08e-22
APOL6	1.04528	5.44943	1.97e-23	1.14e-22
CDT1	1.92903	3.54695	1.97e-23	1.14e-22
TNFAIP2	1.27521	6.05647	2.04e-23	1.18e-22
DNER	-2.48591	3.85946	2.12e-23	1.22e-22
ADRA1B	1.36859	4.55219	2.26e-23	1.3e-22
SLC17A9	2.7416	3.62174	2.43e-23	1.4e-22
ANO4	2.94155	3.60593	2.44e-23	1.4e-22
SLC16A7	-1.89775	4.12009	2.45e-23	1.41e-22
MUC1	-1.52798	6.49112	2.47e-23	1.42e-22
SHANK3	1.21904	5.39767	2.48e-23	1.43e-22
ADGRL1	-1.0159	3.8965	2.5e-23	1.44e-22
APBB3	1.4084	4.28207	2.75e-23	1.58e-22
CLK1	1.15433	5.97204	2.75e-23	1.58e-22
CXCL13	3.70662	4.37133	3.28e-23	1.88e-22
TNFRSF9	2.97868	3.45482	3.31e-23	1.89e-22
RARRES2	1.62221	8.62924	3.38e-23	1.93e-22
C4B	1.66977	5.3374	3.4e-23	1.94e-22
PHGDH	-1.3931	4.87284	3.48e-23	1.99e-22
PIK3R6	2.56499	3.39327	3.57e-23	2.04e-22
NRBP2	1.4643	5.32142	3.76e-23	2.14e-22
CA2	-1.30612	7.90668	3.82e-23	2.17e-22
SLC23A1	-1.57698	4.48327	3.85e-23	2.19e-22
ANKRD37	1.25897	4.3724	3.97e-23	2.26e-22
C16orf74	2.77757	4.18939	3.98e-23	2.26e-22
CDHR1	3.6016	4.14894	4.32e-23	2.45e-22
CLK2	1.02834	5.25025	4.65e-23	2.64e-22
SH2D1A	2.15918	3.65157	4.87e-23	2.76e-22
DOCK10	1.3474	4.05617	5.11e-23	2.89e-22
RDH12	-1.9635	3.4286	5.17e-23	2.92e-22
SLC43A1	-1.32089	3.81199	5.35e-23	3.02e-22
RPL22L1	1.3488	5.09444	5.43e-23	3.06e-22
IKZF3	2.21315	3.60726	5.56e-23	3.13e-22
PYHIN1	2.3452	3.37749	5.71e-23	3.21e-22
BAIAP3	-1.08395	3.57465	5.71e-23	3.21e-22
GPR34	1.59705	5.03885	5.86e-23	3.29e-22
HVCN1	1.30027	3.95042	6.34e-23	3.56e-22
TEX11	2.7931	3.56875	6.48e-23	3.63e-22
NGFR	1.79245	4.95732	6.63e-23	3.72e-22
SARDH	-1.19237	3.86374	6.77e-23	3.79e-22
TAZ	1.04397	4.49926	7.01e-23	3.92e-22
KLHL6	2.12435	3.37495	7.95e-23	4.45e-22
MPEG1	1.29331	5.68468	8.14e-23	4.55e-22
DUSP4	1.72337	3.82432	8.16e-23	4.56e-22
FBLN1	-1.54932	4.81784	8.29e-23	4.63e-22
XCL2	2.18182	3.59459	9.55e-23	5.31e-22
ARHGAP33	1.89822	3.728	9.55e-23	5.31e-22
BCL6B	1.29502	5.39278	9.62e-23	5.35e-22
NFKBID	1.97578	3.85185	9.68e-23	5.38e-22
UBXN11	1.28863	4.80313	1e-22	5.58e-22
CCNA2	1.75435	3.74168	1.03e-22	5.73e-22
FCMR	1.39657	4.19282	1.04e-22	5.79e-22
AJM1	1.80841	3.55315	1.05e-22	5.81e-22
CCND2	1.1591	5.2835	1.06e-22	5.89e-22
MAPK10	-1.01959	3.64561	1.07e-22	5.94e-22
NOX4	-1.30411	4.83565	1.11e-22	6.12e-22
EVA1C	1.08211	4.51297	1.13e-22	6.24e-22
PDCD1	2.84674	3.80529	1.21e-22	6.69e-22
ANXA2R	1.76223	3.5862	1.23e-22	6.76e-22
APOL1	2.05179	8.33995	1.23e-22	6.76e-22
MAPK11	1.14902	4.69052	1.23e-22	6.78e-22
HSD17B7	1.53403	4.05816	1.24e-22	6.84e-22
SLC25A15	-1.0774	3.80437	1.32e-22	7.28e-22
NUDT1	1.14095	4.31104	1.41e-22	7.77e-22
C4A	1.67075	5.39517	1.45e-22	7.93e-22
FGL2	-1.00221	6.51484	1.64e-22	8.96e-22
C5AR1	1.33245	5.09751	1.68e-22	9.18e-22
PDE1B	1.49297	3.76279	1.83e-22	9.97e-22
CSF2RB	1.28637	4.0721	1.98e-22	1.08e-21
ATP6V1A	-1.15883	7.00605	2.02e-22	1.1e-21
HIGD1A	-1.23736	6.56628	2.05e-22	1.12e-21
CLASRP	1.16563	4.59171	2.18e-22	1.19e-21
KCNJ5	-1.36548	3.90312	2.19e-22	1.19e-21
SH2D3C	1.06847	5.26135	2.28e-22	1.24e-21
PSORS1C1	2.23445	3.29867	2.34e-22	1.27e-21
XAF1	1.81125	3.76599	2.38e-22	1.29e-21
GOLGA8A	2.60543	4.12212	2.42e-22	1.32e-21
SSPN	1.12744	4.82646	2.48e-22	1.35e-21
ABCB6	1.58223	3.68505	2.49e-22	1.35e-21
SCIMP	1.73955	3.58522	2.57e-22	1.4e-21
CCDC84	1.63346	4.00543	2.72e-22	1.47e-21
C10orf99	5.61058	6.11917	2.83e-22	1.53e-21
TMEM200B	1.15164	4.51894	2.85e-22	1.55e-21
PLD4	1.96019	3.56109	2.96e-22	1.6e-21
RASGRP3	1.03015	4.31423	3e-22	1.62e-21
JAML	1.51689	3.70882	3.06e-22	1.65e-21
CLEC12A	2.25321	3.38865	3.09e-22	1.67e-21
PLXNC1	1.43418	4.05959	3.12e-22	1.68e-21
SCG2	3.39503	3.99726	3.31e-22	1.79e-21
LAYN	1.19561	4.54596	3.55e-22	1.92e-21
ALOX15B	3.01656	3.42021	3.58e-22	1.93e-21
ARL4A	1.05532	4.49155	3.74e-22	2.02e-21
PRELID2	1.79298	3.53336	3.86e-22	2.08e-21
GLIPR1	1.43362	4.48215	4.26e-22	2.29e-21
TMEM255B	1.39939	3.87148	4.28e-22	2.3e-21
CLCNKB	-3.22604	6.23833	4.43e-22	2.38e-21
SPINK13	3.62571	4.54022	4.74e-22	2.54e-21
HIGD1B	1.59249	4.67669	5.18e-22	2.78e-21
PREX2	1.97327	4.44887	5.3e-22	2.84e-21
IFI27	1.44764	6.76001	5.52e-22	2.95e-21
EAF2	-1.03982	3.95444	5.64e-22	3.02e-21
GINS2	1.63345	3.59169	5.72e-22	3.06e-21
ACAP1	1.6705	3.73313	5.88e-22	3.14e-21
VWCE	2.47736	3.96062	6.4e-22	3.41e-21
ARHGAP26	1.01673	4.32931	6.47e-22	3.45e-21
NEURL1B	1.10468	5.23173	6.49e-22	3.45e-21
TMEM176A	1.27248	8.88251	6.59e-22	3.5e-21
SORL1	-1.07184	5.24387	6.86e-22	3.65e-21
RRM2	1.93146	3.88942	7.51e-22	3.98e-21
GAPT	1.83792	3.6258	7.63e-22	4.05e-21
TRPA1	2.3549	3.28233	8.21e-22	4.35e-21
RAB7B	1.74607	3.52304	8.3e-22	4.39e-21
ASB9	-1.03607	3.92561	8.99e-22	4.75e-21
CYP3A5	2.01906	4.47011	9.45e-22	4.98e-21
GSAP	1.15176	4.29006	9.47e-22	4.99e-21
NPY1R	-1.17583	4.94428	9.82e-22	5.17e-21
RASSF6	1.21143	4.88015	1.02e-21	5.36e-21
PABPC1L	2.08968	4.24726	1.2e-21	6.31e-21
SLC17A2	2.66016	3.5358	1.21e-21	6.35e-21
GLB1L	1.12995	5.75446	1.24e-21	6.52e-21
TOP2A	1.77259	4.13581	1.32e-21	6.92e-21
RPL35	1.10909	9.58654	1.39e-21	7.26e-21
MYBL2	2.36738	3.8008	1.5e-21	7.82e-21
TNFSF14	2.83356	3.44533	1.6e-21	8.34e-21
ANGPTL2	1.39108	6.3774	1.6e-21	8.34e-21
COL21A1	1.95301	3.62355	1.64e-21	8.55e-21
DUSP10	1.28944	4.0163	1.68e-21	8.75e-21
GNRH1	2.20034	3.33165	1.68e-21	8.77e-21
CD163	1.83422	5.85313	1.72e-21	8.98e-21
PLXNA3	1.27108	4.11999	1.85e-21	9.59e-21
CTGF	-1.2093	8.30401	1.9e-21	9.89e-21
BIRC5	2.12218	3.66515	2.31e-21	1.2e-20
EMCN	-1.10906	5.87835	2.31e-21	1.2e-20
SNAP25	1.80831	3.80395	2.37e-21	1.23e-20
OXNAD1	-1.09051	3.58248	2.38e-21	1.23e-20
CARD11	1.95021	4.18101	2.4e-21	1.24e-20
GPD1	-1.67955	5.97968	2.49e-21	1.29e-20
HAVCR2	1.81215	6.22438	2.51e-21	1.29e-20
ZC3HAV1L	1.14414	4.35124	2.59e-21	1.34e-20
SLC7A9	-1.37845	4.96505	2.61e-21	1.34e-20
AZGP1	-1.78048	5.89402	2.62e-21	1.35e-20
PAQR4	1.55907	3.75769	2.63e-21	1.35e-20
GIPC3	1.20816	4.38621	2.64e-21	1.36e-20
TST	-1.0801	6.27462	2.65e-21	1.36e-20
RRAD	1.84144	7.05886	2.8e-21	1.44e-20
TP53I11	1.05931	6.01332	2.81e-21	1.45e-20
KLRB1	1.47081	4.26643	2.92e-21	1.5e-20
FOXQ1	-1.1933	4.41818	3.08e-21	1.58e-20
FOXM1	2.13169	3.72142	3.39e-21	1.74e-20
UGT2B7	-1.31168	8.60974	3.49e-21	1.79e-20
TRIB1	-1.01231	5.68014	4.21e-21	2.15e-20
RASL12	1.19936	4.75917	4.25e-21	2.17e-20
ZNF320	1.09571	4.92244	4.6e-21	2.35e-20
SH3BGRL3	1.11019	8.17065	4.84e-21	2.47e-20
PLEKHG4	1.89329	3.75572	5.1e-21	2.6e-20
PRLR	-1.74335	3.65569	5.23e-21	2.67e-20
PCDHGC3	1.07058	4.63095	5.25e-21	2.68e-20
PTGFR	-1.52936	3.3305	5.26e-21	2.68e-20
PHACTR1	-1.05393	3.55659	6.02e-21	3.06e-20
SH3D21	1.38946	4.11779	6.46e-21	3.27e-20
EIF4A1	1.87676	3.57907	6.64e-21	3.36e-20
HLA-DMB	1.06794	5.97137	6.79e-21	3.44e-20
SHROOM1	1.06002	4.28087	6.84e-21	3.46e-20
LMNTD2	1.81226	3.75491	6.97e-21	3.53e-20
NADSYN1	1.00984	4.25359	8.02e-21	4.05e-20
SLC6A1	1.95322	3.54373	8.22e-21	4.15e-20
HEY2	1.24359	4.43618	8.41e-21	4.24e-20
VCAN	1.85718	6.32984	8.52e-21	4.29e-20
CENPT	1.12681	4.44896	8.58e-21	4.32e-20
SLC35G2	1.29985	3.8513	9.72e-21	4.88e-20
GLYATL1	-1.43323	5.62759	9.79e-21	4.92e-20
PROC	-1.879	3.63562	9.82e-21	4.93e-20
GCAT	-1.08944	4.42317	1.06e-20	5.31e-20
GPR183	1.42381	5.11241	1.14e-20	5.71e-20
ARHGAP22	2.10113	3.31143	1.21e-20	6.03e-20
CYP4F3	-2.11339	3.60356	1.22e-20	6.11e-20
PLCXD3	-1.6827	3.26808	1.23e-20	6.16e-20
PTAFR	1.3635	4.47213	1.25e-20	6.24e-20
EPHA3	1.61184	3.89715	1.26e-20	6.3e-20
TBX15	2.5196	3.52969	1.33e-20	6.65e-20
HSPA6	1.86989	3.84785	1.36e-20	6.79e-20
HIST1H3H	2.29524	3.8438	1.38e-20	6.9e-20
B3GNT10	-1.16991	3.34104	1.4e-20	6.99e-20
TACC3	1.32448	3.90389	1.58e-20	7.89e-20
WDR90	1.25371	3.90992	1.68e-20	8.35e-20
CHSY3	1.83765	3.42984	1.74e-20	8.68e-20
SLC22A15	-1.25234	3.28144	1.77e-20	8.79e-20
PRR7	1.99787	3.52247	1.84e-20	9.13e-20
SCRN1	-1.04216	5.84688	1.84e-20	9.15e-20
ZNF683	2.4666	3.30154	1.85e-20	9.16e-20
CRTAM	2.30052	3.29206	1.86e-20	9.22e-20
RNASE2	2.08993	3.61467	1.86e-20	9.23e-20
EZH2	1.63481	3.55887	1.95e-20	9.64e-20
PCLAF	1.84151	3.44377	2.07e-20	1.02e-19
NAP1L3	-1.21701	3.40019	2.1e-20	1.04e-19
CXorf21	1.4941	3.6632	2.13e-20	1.06e-19
CIART	1.26445	4.17547	2.14e-20	1.06e-19
PCDHB10	1.52579	3.63486	2.99e-20	1.47e-19
HLA-DQA2	2.42918	6.90385	3.06e-20	1.51e-19
SH3PXD2B	1.44605	4.34213	3.11e-20	1.53e-19
PDE7A	1.15394	4.59537	3.18e-20	1.57e-19
CCDC74A	1.40208	4.18535	3.22e-20	1.59e-19
SEMA3B	-1.32741	4.59597	3.42e-20	1.68e-19
PLAGL1	1.18473	4.28249	3.8e-20	1.87e-19
EDNRA	1.20301	5.03808	3.81e-20	1.87e-19
CREB3L3	2.59369	4.90821	3.84e-20	1.89e-19
RIN1	1.74109	3.5775	4.18e-20	2.05e-19
TCF4	1.13909	4.51746	4.25e-20	2.08e-19
FHL1	1.69369	7.47259	4.34e-20	2.12e-19
INTS6L	1.58404	3.58069	4.48e-20	2.19e-19
ST6GALNAC2	-1.37079	3.30541	4.49e-20	2.19e-19
MKI67	1.90019	3.5647	4.56e-20	2.23e-19
PADI1	4.26432	4.00909	4.69e-20	2.29e-19
LRRK1	1.46766	3.66406	5.55e-20	2.7e-19
C14orf132	-1.37589	3.56736	5.81e-20	2.82e-19
ELF3	-1.11436	5.40811	6.04e-20	2.93e-19
SH3BP1	1.46591	3.65367	6.28e-20	3.04e-19
SLC11A1	1.99579	3.46411	6.4e-20	3.1e-19
CENPM	1.8642	3.5317	7.07e-20	3.42e-19
UCHL1	-1.90321	5.48058	7.28e-20	3.51e-19
HAVCR1	2.16371	6.41272	7.3e-20	3.52e-19
RASAL1	-1.04851	4.5263	7.39e-20	3.56e-19
C16orf54	1.59321	3.63221	7.58e-20	3.65e-19
KLHDC7A	-1.01302	5.3783	7.6e-20	3.66e-19
CCL28	1.46205	4.79049	7.84e-20	3.77e-19
PRAM1	1.96966	3.33659	8.38e-20	4.03e-19
SLC4A1	-3.23363	5.27311	8.41e-20	4.04e-19
KCNK3	2.09012	5.64735	8.84e-20	4.24e-19
TCF19	1.27593	4.96276	8.98e-20	4.3e-19
ARHGAP15	1.46173	3.65901	9.11e-20	4.36e-19
FBXL16	1.53169	5.48643	9.13e-20	4.37e-19
INKA1	1.26155	4.40142	9.62e-20	4.6e-19
C2	2.11855	5.04135	9.69e-20	4.63e-19
TMEM131L	1.06644	4.11035	9.97e-20	4.77e-19
TMEM273	1.23386	4.11801	1.01e-19	4.8e-19
BATF3	1.78116	3.42693	1.01e-19	4.83e-19
TMEM92	2.43392	3.87011	1.08e-19	5.15e-19
CEBPB	1.37238	6.32377	1.16e-19	5.53e-19
MZT2B	1.14169	6.73939	1.17e-19	5.59e-19
NBPF15	1.18243	3.9486	1.19e-19	5.66e-19
COL5A1	1.97241	5.39068	1.2e-19	5.69e-19
PRR15L	-2.09443	4.83335	1.22e-19	5.79e-19
CLEC1A	1.18522	3.95847	1.27e-19	6.05e-19
IRF1	1.08935	5.39193	1.28e-19	6.09e-19
IQGAP3	2.02585	3.4072	1.29e-19	6.14e-19
TNFRSF25	1.71835	3.75769	1.35e-19	6.42e-19
PLCXD2	-1.44045	3.37742	1.43e-19	6.78e-19
UCN	2.05693	3.35293	1.65e-19	7.79e-19
FAM102A	-1.08248	5.3922	1.69e-19	7.97e-19
TMEM116	-1.17679	3.75024	1.82e-19	8.57e-19
CNTNAP1	1.47173	3.74951	1.85e-19	8.71e-19
KIF20A	2.00318	3.58853	1.92e-19	9.05e-19
KAT2A	1.11251	5.39057	2.18e-19	1.03e-18
TNFRSF11B	-1.14513	5.8191	2.28e-19	1.07e-18
VSIG4	1.57593	5.8983	2.34e-19	1.1e-18
CCDC102B	1.32726	3.79499	2.4e-19	1.13e-18
CRYM	-1.18528	4.38198	2.42e-19	1.14e-18
CEP55	1.9741	3.51978	2.52e-19	1.18e-18
GALNT6	-1.13827	3.37983	2.54e-19	1.19e-18
ARHGAP4	1.06482	4.90092	2.66e-19	1.25e-18
FOLR2	1.37606	5.85399	2.7e-19	1.27e-18
CPNE5	1.62742	3.79789	2.81e-19	1.31e-18
GBP4	1.22011	6.28795	2.82e-19	1.32e-18
ADAM8	1.90781	3.79387	2.87e-19	1.34e-18
ST3GAL4	-1.20869	4.95144	2.88e-19	1.35e-18
DTX2	1.18717	3.89712	3.24e-19	1.51e-18
P4HA3	2.37634	3.6384	3.6e-19	1.68e-18
ARL4C	1.55368	6.3037	3.67e-19	1.71e-18
ELOVL2	2.47408	3.37915	3.84e-19	1.79e-18
SIGLEC7	1.81725	3.51192	3.86e-19	1.8e-18
TNFRSF18	2.19405	3.28603	3.99e-19	1.86e-18
AGAP2	2.065	3.27213	4.02e-19	1.87e-18
TIGIT	2.21813	3.30644	4.04e-19	1.88e-18
SMOX	1.06596	4.80279	4.08e-19	1.9e-18
FLT4	1.11897	5.15423	4.22e-19	1.95e-18
TLR8	1.84904	3.52951	4.22e-19	1.96e-18
RCN3	1.46512	5.44406	4.28e-19	1.98e-18
PCDH12	1.1427	5.36331	4.3e-19	1.99e-18
DCLK1	1.88482	3.67333	4.32e-19	2e-18
TNFSF8	1.61999	3.51788	4.48e-19	2.07e-18
SYNPO	1.10784	7.23208	4.52e-19	2.09e-18
SH2B2	1.19349	3.88208	5.09e-19	2.35e-18
CCL3	1.74521	4.51967	5.27e-19	2.43e-18
TGFBI	2.8416	9.3606	5.31e-19	2.45e-18
HLA-DOA	1.37089	6.19847	5.39e-19	2.48e-18
HECW2	1.39081	4.16955	5.54e-19	2.55e-18
ZMYND15	1.52603	3.56965	5.89e-19	2.7e-18
FGFBP2	1.68321	3.64636	6.16e-19	2.83e-18
TCAF2	1.47388	3.61164	6.62e-19	3.03e-18
FCHSD1	1.19857	3.90417	7.32e-19	3.35e-18
KIFC1	1.69157	3.54386	7.46e-19	3.41e-18
DENND1B	-1.01523	3.53017	7.49e-19	3.42e-18
SLC6A12	-1.16108	5.53151	7.51e-19	3.43e-18
CIITA	1.38298	4.05106	7.73e-19	3.53e-18
ACCS	1.22398	4.12589	7.97e-19	3.63e-18
MACROD1	-1.00836	5.00209	8.53e-19	3.88e-18
SLC25A10	-1.0491	4.54306	9.05e-19	4.12e-18
PERM1	2.60372	3.68678	9.51e-19	4.32e-18
FCHO1	2.00373	3.27038	9.59e-19	4.36e-18
SERPINE1	2.22514	8.52802	9.61e-19	4.36e-18
SOD2	1.19645	8.11871	9.77e-19	4.43e-18
PCDHB14	1.29818	3.95907	1.05e-18	4.75e-18
ADAM19	1.4433	3.77497	1.06e-18	4.81e-18
GPT2	-1.11909	4.25772	1.07e-18	4.85e-18
NME3	1.0181	6.48492	1.09e-18	4.91e-18
RGS18	1.47848	3.67169	1.14e-18	5.13e-18
DNAJB13	2.61339	3.28719	1.14e-18	5.15e-18
ALDH1A3	-1.3994	4.01205	1.15e-18	5.17e-18
MATK	1.87674	3.40551	1.27e-18	5.71e-18
MAMDC4	1.64981	3.92165	1.27e-18	5.71e-18
HLA-DOB	1.98439	3.89421	1.27e-18	5.74e-18
2021-09-04	1.10366	4.39241	1.3e-18	5.84e-18
GPRIN1	1.77148	3.37465	1.31e-18	5.89e-18
MAPK15	1.80771	4.16441	1.38e-18	6.2e-18
COL15A1	1.40203	6.17649	1.42e-18	6.38e-18
HLA-DRB5	1.3483	9.30112	1.44e-18	6.45e-18
CSAD	1.49067	4.35474	1.51e-18	6.76e-18
B3GNT8	-1.28974	3.54383	1.57e-18	7.02e-18
PDE8B	-1.02189	3.61755	1.61e-18	7.23e-18
PRIMA1	2.92668	5.21261	1.84e-18	8.24e-18
SLC25A5	-1.05037	9.14489	1.93e-18	8.64e-18
AIF1	1.03897	6.62815	2.03e-18	9.06e-18
COL1A2	1.72932	7.97576	2.04e-18	9.11e-18
MCF2L	1.11966	4.01979	2.15e-18	9.57e-18
CD180	1.7776	3.39845	2.16e-18	9.65e-18
VEGFC	1.08416	4.77121	2.17e-18	9.66e-18
PAQR6	2.12479	3.41107	2.19e-18	9.77e-18
ATP8B3	2.69058	3.50291	2.27e-18	1.01e-17
TGM2	1.26132	7.70484	2.33e-18	1.03e-17
[truncated: 691 more rows]

## Sheet: Table S9
Table S9. The univariate cox regression analyses result of TCGA samples.
gene symbol	P value	HR	Low 95%CI	High 95%CI	Coef
PLAUR	2.64253e-16	1.0663	1.05004	1.0828	0.0641901
CCNB2	2.87984e-16	1.15602	1.11654	1.19689	0.144981
CDC20	3.45978e-16	1.08057	1.06064	1.10088	0.0774922
PLK1	5.38223e-16	1.24952	1.18397	1.3187	0.222759
KIF20A	7.57293e-16	1.13692	1.102	1.17296	0.128325
CEP55	2.73145e-15	1.17008	1.12538	1.21656	0.157074
TOP2A	6.86806e-15	1.08791	1.06508	1.11123	0.0842597
MELK	1.07295e-14	1.21217	1.15445	1.27277	0.192413
CENPF	1.74042e-14	1.24799	1.17929	1.3207	0.221536
TRIP13	2.40317e-14	1.29342	1.21067	1.38183	0.257293
IQGAP3	2.62106e-14	1.25984	1.18713	1.33701	0.230988
TPX2	5.05508e-14	1.05335	1.0392	1.0677	0.0519794
AURKB	5.36619e-14	1.13586	1.09878	1.17419	0.127388
CCNA2	5.52561e-14	1.17678	1.12789	1.22779	0.162785
KIF2C	1.19626e-13	1.22275	1.15947	1.28949	0.201106
NDC80	1.37183e-13	1.29076	1.20638	1.38105	0.255235
MKI67	3.00345e-13	1.19388	1.13836	1.2521	0.177205
ANLN	5.42247e-13	1.10079	1.07244	1.12989	0.0960298
MYBL2	5.91491e-12	1.08202	1.058	1.10658	0.0788274
UCN	6.88121e-12	1.3083	1.21161	1.41271	0.268729
KIFC1	1.37556e-11	1.16141	1.1121	1.2129	0.149632
PTTG1	1.71832e-11	1.06287	1.04416	1.08191	0.0609693
THBS3	2.04089e-11	1.08161	1.05708	1.1067	0.0784483
KMT5C	2.20412e-11	1.33622	1.22747	1.45461	0.289845
KIF4A	2.57786e-11	1.19203	1.13205	1.25518	0.175654
RRM2	2.5939e-11	1.0959	1.0668	1.12581	0.0915802
PYCR1	2.72074e-11	1.05442	1.0381	1.07099	0.0529877
TMEM132A	3.66209e-11	1.07277	1.05068	1.09532	0.0702425
FOXM1	4.62694e-11	1.05196	1.03621	1.06795	0.0506579
BIRC5	5.78712e-11	1.11	1.07587	1.14521	0.104358
SOWAHB	8.06269e-11	0.719487	0.651489	0.794583	-0.329216
CDCA8	8.58825e-11	1.12861	1.08812	1.17061	0.120989
CHTF18	8.83877e-11	1.33217	1.22157	1.45278	0.286808
PABPC1L	9.75383e-11	1.04733	1.03276	1.0621	0.0462401
SLC16A12	1.34721e-10	0.962123	0.950851	0.973529	-0.0386128
NCS1	1.98026e-10	1.10536	1.07177	1.13999	0.100167
FKBP11	2.06861e-10	1.06623	1.04535	1.08753	0.0641303
SH3BGRL3	2.69146e-10	1.00539	1.00372	1.00707	0.00537918
MDK	5.62599e-10	1.0077	1.00526	1.01015	0.00767403
TIMP1	7.74048e-10	1.00086	1.00059	1.00114	0.000864198
CD44	9.62722e-10	1.00975	1.00661	1.01289	0.00969961
RPL22L1	1.13349e-09	1.03229	1.02178	1.0429	0.0317779
UBE2C	1.15939e-09	1.01896	1.01282	1.02515	0.0187872
COL5A1	1.19728e-09	1.01116	1.00755	1.01479	0.0111021
SLC27A2	1.4196e-09	0.95354	0.938964	0.968342	-0.0475743
WDR72	1.50987e-09	0.885171	0.850839	0.920889	-0.121974
PRR11	1.64687e-09	1.19395	1.12709	1.26477	0.177263
NFE2L3	1.96596e-09	1.04748	1.03173	1.06347	0.0463826
EMCN	2.35278e-09	0.943092	0.925128	0.961404	-0.0585914
CDKN2A	2.39714e-09	1.07293	1.04841	1.09803	0.0703956
CCDC74A	2.51622e-09	1.1225	1.08065	1.16598	0.115562
PBK	2.60193e-09	1.2501	1.16155	1.34541	0.223225
TMEM44	2.63712e-09	1.11224	1.07396	1.15188	0.106373
P3H1	2.83373e-09	1.04176	1.0278	1.05592	0.0409146
C1R	4.37778e-09	1.00589	1.00392	1.00786	0.00587044
C1orf210	7.36356e-09	0.90327	0.872653	0.934961	-0.101734
C1QTNF6	9.98648e-09	1.12548	1.08089	1.17191	0.118209
RIN1	1.12191e-08	1.17089	1.10918	1.23602	0.15776
SERPINF1	1.30861e-08	1.00797	1.00521	1.01073	0.00793388
RUNX1	1.35545e-08	1.08789	1.05672	1.11999	0.0842428
RBCK1	1.37843e-08	1.01443	1.00942	1.01946	0.0143229
MELTF	1.65365e-08	1.04807	1.03112	1.0653	0.0469509
CDCA5	2.52841e-08	1.18763	1.11792	1.26169	0.171961
SLC17A9	2.92177e-08	1.05713	1.03657	1.07808	0.0555534
CXCL5	3.64994e-08	1.01738	1.01116	1.02363	0.0172272
PANK1	5.03113e-08	0.775599	0.707864	0.849817	-0.254119
ALDH6A1	5.18307e-08	0.916914	0.888726	0.945995	-0.086742
CDKN3	5.70775e-08	1.08283	1.05216	1.11439	0.0795756
CEBPB	6.74191e-08	1.01382	1.00878	1.01888	0.0137246
CTHRC1	6.78769e-08	1.00684	1.00435	1.00933	0.0068145
FKBP10	7.14926e-08	1.00638	1.00405	1.00871	0.00635991
PAQR5	7.22166e-08	0.883362	0.844379	0.924146	-0.12402
FDCSP	8.47811e-08	1.00281	1.00178	1.00384	0.00280603
NPEPL1	8.68632e-08	1.04533	1.0285	1.06245	0.044337
PDGFD	9.48484e-08	0.968286	0.956892	0.979815	-0.0322281
KCNJ15	1.18807e-07	0.954869	0.938686	0.971331	-0.0461811
C1S	1.1882e-07	1.005	1.00315	1.00686	0.00498723
ARPC1B	1.6701e-07	1.01935	1.01206	1.02669	0.019161
CLEC2B	1.73169e-07	1.03139	1.0195	1.04341	0.0309039
ARL4C	2.22793e-07	1.0119	1.00738	1.01644	0.0118319
MXRA8	2.33064e-07	1.01124	1.00696	1.01553	0.0111758
LGALS1	2.60306e-07	1.00142	1.00088	1.00196	0.00142119
ACAD11	2.72414e-07	0.674194	0.580121	0.783523	-0.394237
CPNE7	2.75073e-07	1.05902	1.03611	1.08244	0.0573455
MSC	3.00513e-07	1.00651	1.00402	1.00901	0.00649028
CDT1	3.19862e-07	1.21766	1.1291	1.31318	0.196933
CD82	3.83343e-07	1.02983	1.01821	1.04158	0.0293922
PSAT1	3.96032e-07	1.01693	1.01035	1.02354	0.0167845
SPHK1	4.21824e-07	1.08243	1.04972	1.11616	0.0792057
SEMA3G	5.31183e-07	0.895825	0.858123	0.935182	-0.110011
CXCL13	6.27683e-07	1.01908	1.01153	1.02669	0.0189026
P4HA3	8.24871e-07	1.05803	1.03457	1.08204	0.0564133
ADAM12	9.20822e-07	1.08682	1.05128	1.12356	0.083253
GOLGA8B	1.18667e-06	1.1083	1.06326	1.15525	0.102832
PLEKHG4	1.74097e-06	1.11201	1.06465	1.16147	0.10617
TRNP1	1.77333e-06	1.04964	1.02899	1.07071	0.0484479
ASF1B	1.86212e-06	1.12116	1.06967	1.17512	0.114362
CMTM3	2.28958e-06	1.02299	1.01339	1.03267	0.022725
PCLAF	2.32157e-06	1.19066	1.10749	1.28009	0.174511
CENPH	2.32971e-06	1.25178	1.14039	1.37406	0.22457
APOLD1	3.21242e-06	0.984113	0.977501	0.990768	-0.016015
PYCARD	3.53362e-06	1.03299	1.01892	1.04727	0.0324623
PLOD2	3.80175e-06	1.00582	1.00335	1.0083	0.00580768
FREM2	3.81193e-06	0.717842	0.623692	0.826206	-0.331505
TLCD1	3.93085e-06	1.12472	1.06996	1.18229	0.117536
TNFSF14	4.95217e-06	1.07558	1.04247	1.10974	0.0728572
LRRC19	5.0286e-06	0.905625	0.867878	0.945014	-0.0991299
APOL2	5.2129e-06	1.00934	1.00531	1.01339	0.00929769
PRAME	5.93572e-06	1.02414	1.01362	1.03477	0.0238537
STEAP3	6.12661e-06	1.01335	1.00754	1.01919	0.0132602
EMP3	6.36924e-06	1.01288	1.00727	1.01853	0.0128025
RGCC	6.48161e-06	0.991695	0.988107	0.995296	-0.00833991
PLP2	7.18525e-06	1.00525	1.00295	1.00755	0.00523791
UCHL1	7.2172e-06	1.01347	1.00756	1.01941	0.0133809
E2F1	7.65442e-06	1.15229	1.08292	1.2261	0.141748
ACAT1	8.04146e-06	0.973234	0.96171	0.984896	-0.0271308
SERPINH1	8.24061e-06	1.00573	1.00321	1.00826	0.00571563
ADORA1	8.28301e-06	1.11573	1.06328	1.17076	0.109509
SERPINE1	8.76911e-06	1.00096	1.00054	1.00138	0.000957099
ADAM8	9.36478e-06	1.04141	1.02289	1.06027	0.0405749
ANKRD13B	1.09692e-05	1.19783	1.10523	1.29819	0.180511
IRF6	1.10256e-05	0.888449	0.842811	0.936558	-0.118278
RNF152	1.23845e-05	0.921381	0.888164	0.955842	-0.0818813
AGXT2	1.24964e-05	0.968854	0.955198	0.982705	-0.031641
NTN4	1.2572e-05	0.978583	0.969122	0.988137	-0.0216494
APOL1	1.39263e-05	1.00157	1.00086	1.00228	0.00157245
PLAU	1.57671e-05	1.01064	1.0058	1.01551	0.0105866
TLL1	1.59432e-05	0.801113	0.724355	0.886004	-0.221754
PBX1	1.77943e-05	0.808568	0.733777	0.890982	-0.212491
C1QL1	1.85906e-05	1.00463	1.00251	1.00676	0.00462322
F2RL3	1.86289e-05	0.944286	0.919823	0.969399	-0.0573267
HAO2	1.9877e-05	0.968242	0.953992	0.982705	-0.032273
GLYATL1	2.26611e-05	0.961456	0.944131	0.979098	-0.0393068
SPC24	2.36132e-05	1.10261	1.05379	1.15369	0.0976813
GXYLT2	2.41707e-05	1.08591	1.04515	1.12825	0.0824141
KCNAB1	2.57424e-05	0.776532	0.690241	0.87361	-0.252917
CPA3	2.65739e-05	0.921667	0.88725	0.957419	-0.0815712
SYCE1L	2.74358e-05	1.08622	1.04504	1.12903	0.0827082
FABP5	2.94682e-05	1.04753	1.02495	1.0706	0.0464318
AGMAT	3.12835e-05	0.966328	0.950873	0.982034	-0.0342519
BSPRY	3.97583e-05	0.841831	0.775455	0.913888	-0.172176
MYL3	4.35995e-05	0.896408	0.850613	0.944668	-0.10936
FBP1	5.25857e-05	0.981157	0.972153	0.990245	-0.0190225
ANGPTL8	5.68119e-05	1.01495	1.00764	1.0223	0.0148352
DDC	6.11681e-05	0.979727	0.969963	0.989588	-0.0204817
CENPM	6.26703e-05	1.09912	1.04941	1.15118	0.0945103
FLRT3	6.4831e-05	0.941203	0.913631	0.969608	-0.060596
IGLL5	6.7918e-05	1.00178	1.00091	1.00266	0.00178136
CHI3L2	6.86251e-05	1.04015	1.02019	1.06051	0.0393659
CCDC74B	6.95418e-05	1.24553	1.11782	1.38783	0.219558
DIRAS2	7.47288e-05	0.936375	0.906404	0.967337	-0.0657394
SLC6A19	8.73688e-05	0.970798	0.95653	0.985279	-0.0296369
TRIB3	9.98331e-05	1.01167	1.00577	1.0176	0.011602
AVPR1B	0.0001049	0.810094	0.728317	0.901054	-0.210605
CLIC5	0.000114326	0.781875	0.689999	0.885986	-0.24606
CD68	0.000123622	1.08657	1.04147	1.13362	0.0830258
SLC16A9	0.000150005	0.982307	0.973283	0.991415	-0.0178514
PLCL1	0.000152484	0.795815	0.707094	0.895668	-0.228389
ACHE	0.000157148	1.07206	1.03406	1.11144	0.0695788
GDF6	0.000161491	0.920964	0.882402	0.961212	-0.0823341
KSR1	0.000162089	0.951844	0.927743	0.976571	-0.0493539
CA4	0.000165267	0.91264	0.870248	0.957097	-0.0914141
SLC5A1	0.000166286	0.97287	0.959041	0.986899	-0.0275044
ITPKA	0.000169439	1.03318	1.01575	1.0509	0.0326395
VKORC1	0.000170978	1.01296	1.00618	1.01978	0.0128732
COL1A2	0.000179791	1.00146	1.0007	1.00223	0.00145928
FAM107A	0.000181249	0.919325	0.879719	0.960713	-0.084116
CLIC3	0.000185254	1.1221	1.05633	1.19197	0.115205
ARC	0.0001868	0.540639	0.391557	0.746483	-0.615004
SCN4B	0.000196943	0.934299	0.901464	0.968331	-0.0679583
COL11A1	0.000203962	1.01853	1.00871	1.02845	0.0183606
IL1R2	0.000207616	1.00284	1.00134	1.00435	0.00283794
SCG5	0.000236107	1.05191	1.02391	1.08068	0.0506107
PDGFRL	0.000243648	1.03864	1.01782	1.0599	0.0379163
IL20RB	0.000245426	1.00761	1.00353	1.0117	0.00757778
ORAI3	0.000286246	1.02967	1.01353	1.04607	0.0292417
TMEM174	0.000316096	0.969635	0.9535	0.986042	-0.0308359
C2orf40	0.000377158	0.859193	0.790241	0.934163	-0.151761
PLG	0.000382368	0.917291	0.874618	0.962045	-0.086331
GATM	0.000409064	0.991004	0.98605	0.995983	-0.00903652
NRBP2	0.000462854	1.01434	1.00629	1.02246	0.0142385
COL1A1	0.000496747	1.00048	1.00021	1.00076	0.000483279
RFLNA	0.00059508	1.03384	1.01439	1.05366	0.0332759
PPP1R1A	0.000596486	1.00723	1.00309	1.01138	0.00720116
C1QTNF1	0.000663192	1.01345	1.00569	1.02128	0.0133635
PHLDA3	0.000708781	1.01913	1.00801	1.03038	0.0189535
NPIPB15	0.00079862	1.0884	1.03582	1.14364	0.0847047
TMSB10	0.000826803	1.00014	1.00006	1.00023	0.00014303
EIF4EBP1	0.000842018	1.00329	1.00136	1.00523	0.00328747
DHDH	0.000875824	0.933252	0.896042	0.972007	-0.0690804
MT1F	0.00103008	1.01614	1.00647	1.02591	0.0160132
NDRG2	0.00104002	0.959387	0.935906	0.983456	-0.041461
AOX1	0.00106209	0.978893	0.966469	0.991476	-0.0213332
GAS1	0.00106888	1.02654	1.01056	1.04278	0.0261963
CYP4A11	0.00113463	0.98975	0.983628	0.995909	-0.0103033
AQP9	0.00116565	1.01768	1.00697	1.0285	0.0175254
SEMA3B	0.00118801	1.02653	1.01041	1.04292	0.0261873
NLRP6	0.00121071	0.830338	0.741916	0.929298	-0.185923
SPON2	0.00122499	1.01056	1.00415	1.01702	0.0105083
F10	0.00124419	1.01097	1.0043	1.01768	0.0109078
RARRES2	0.00124513	1.00196	1.00077	1.00315	0.00195931
CFB	0.00131716	1.03	1.01159	1.04875	0.0295616
SH2D2A	0.00136182	1.06913	1.02627	1.11377	0.0668418
SLC38A5	0.00160955	1.01347	1.00508	1.02192	0.0133753
ATP8B3	0.00162366	1.05888	1.02187	1.09724	0.0572133
DUSP23	0.00173472	1.00384	1.00144	1.00625	0.00383159
NME3	0.00207819	1.00919	1.00333	1.01508	0.00914702
AKR1B10	0.0021249	1.00402	1.00146	1.0066	0.00401638
ZP3	0.00219719	1.09971	1.0348	1.16868	0.0950446
SLN	0.00220268	1.02485	1.00887	1.04109	0.0245494
PTH1R	0.00227801	0.958776	0.933198	0.985055	-0.0420977
NRXN2	0.00251697	0.913185	0.860939	0.968601	-0.0908173
MCF2L	0.00252443	0.870476	0.795544	0.952465	-0.138716
NTRK2	0.00301004	0.865082	0.786093	0.952008	-0.144931
PNMA8A	0.00357286	1.04882	1.01572	1.08299	0.0476618
TMEM178A	0.00377366	1.10272	1.03212	1.17815	0.0977803
RGS5	0.00446384	0.999092	0.998466	0.999718	-0.000908875
HSD3B7	0.00453838	1.0067	1.00207	1.01135	0.00667439
TPSAB1	0.00471436	0.936248	0.894435	0.980016	-0.065875
DPEP1	0.00489768	0.94906	0.915117	0.984261	-0.0522835
FGA	0.00492771	1.00115	1.00035	1.00196	0.00115135
SUCNR1	0.00542493	0.940057	0.899978	0.981921	-0.0618145
TPSB2	0.00555699	0.949606	0.915524	0.984956	-0.0517086
SPSB1	0.00587538	1.01701	1.00488	1.02929	0.0168699
RPS19	0.00588427	1.00121	1.00035	1.00207	0.00120532
PTHLH	0.00595011	1.00552	1.00158	1.00948	0.00550865
RPL28	0.00624566	1.00277	1.00078	1.00476	0.00276359
CPN2	0.00653217	1.01033	1.00288	1.01784	0.0102779
CARD11	0.00673908	1.03422	1.00935	1.0597	0.0336462
ALS2CL	0.00699781	1.07669	1.0204	1.13609	0.0738949
EFHD1	0.00728697	0.976858	0.960295	0.993707	-0.0234136
TMEM92	0.0073015	1.06335	1.01669	1.11216	0.061429
SLC5A8	0.00773214	0.979177	0.964132	0.994457	-0.0210427
C2	0.00834326	1.01579	1.00403	1.02769	0.0156681
FBXO41	0.00849247	1.1668	1.04017	1.30885	0.154267
TBX15	0.00850862	1.05653	1.01413	1.10071	0.054991
NBL1	0.00858689	1.00908	1.0023	1.01591	0.00903886
SLC22A6	0.00859886	0.986034	0.975744	0.996433	-0.014064
SLC22A12	0.00870649	0.989634	0.98196	0.997368	-0.0104201
TPSG1	0.00901845	1.01568	1.00389	1.02761	0.0155561
LPL	0.00957339	0.963765	0.937228	0.991053	-0.0369081
ADA	0.0096955	1.01943	1.00467	1.03441	0.0192461
DNASE1L3	0.0102304	0.894295	0.8212	0.973896	-0.111719
LEF1	0.0102498	1.03419	1.00798	1.06108	0.0336202
ABAT	0.0105327	0.891392	0.816222	0.973485	-0.114971
DERL3	0.0108032	1.01952	1.00448	1.03479	0.0193333
NPTX2	0.0110364	1.0015	1.00034	1.00266	0.00150246
SAA1	0.0111164	1.00027	1.00006	1.00047	0.000264973
SMIM3	0.0112195	1.00403	1.00091	1.00715	0.00402023
IQSEC3	0.0112522	0.926476	0.873352	0.982831	-0.0763672
JCHAIN	0.0114145	1.00061	1.00014	1.00108	0.000607203
ENAM	0.0120452	0.812195	0.690463	0.955389	-0.208015
DACH1	0.0120741	0.81393	0.693054	0.955888	-0.205881
MIOX	0.0124748	0.995023	0.991137	0.998925	-0.00498909
CYP4A22	0.0126572	0.946237	0.906012	0.988249	-0.0552618
C3	0.0142067	1.00071	1.00014	1.00129	0.000714503
PIM2	0.0142984	1.0064	1.00128	1.01156	0.00638281
MZB1	0.0154793	1.00598	1.00114	1.01085	0.00596463
TGFBI	0.0170244	1.00036	1.00007	1.00066	0.000364497
LGALS12	0.0180332	1.0388	1.00654	1.07209	0.0380627
FGG	0.0188296	1.00115	1.00019	1.00212	0.00115245
LARGE2	0.0191117	0.934234	0.882562	0.988932	-0.0680279
CDH4	0.0199974	0.958702	0.925235	0.993379	-0.0421755
CRHBP	0.0215751	0.793221	0.650996	0.966517	-0.231654
IGFBP1	0.0240782	1.00143	1.00019	1.00268	0.00143004
LBP	0.0242877	1.00096	1.00012	1.0018	0.000960234
SCGB1D2	0.0254049	0.927561	0.868373	0.990784	-0.0751968
MMP9	0.0273424	1.00205	1.00023	1.00387	0.00204719
CYTL1	0.0288279	1.0329	1.00335	1.06331	0.0323665
MEST	0.0292862	1.0169	1.00169	1.03235	0.016761
H2AFY2	0.0311893	1.03435	1.00306	1.06661	0.0337688
GPAT3	0.0314757	0.95684	0.919137	0.996089	-0.0441193
ATP6V1FNB	0.0322609	1.02683	1.00224	1.05202	0.0264746
MYEOV	0.0356855	1.01158	1.00077	1.0225	0.0115101
GPRC5A	0.0369447	1.00718	1.00043	1.01398	0.00715644
CD70	0.0386586	1.00337	1.00018	1.00658	0.00336785
C19orf33	0.0396109	1.00138	1.00007	1.0027	0.00138298
CD36	0.0401705	0.986797	0.974349	0.999404	-0.0132909
L1CAM	0.0403376	1.00807	1.00035	1.01584	0.00803442
SFRP2	0.0416877	1.00176	1.00007	1.00346	0.00176244
TCF21	0.0427547	0.820204	0.677101	0.993551	-0.198202
SCG2	0.043431	1.01236	1.00036	1.0245	0.0122823
EPS8L3	0.0452433	1.04039	1.00084	1.08151	0.0395975
GRIK3	0.0482198	0.940023	0.884072	0.999516	-0.0618505

## Sheet: Table S10
Table S10. The multi cox regression analyses result of TCGA samples.
id	coef	HR	HR.95L	HR.95H	pvalue
PLAUR	0.196394	1.21701	0.991731	1.49345	0.0600453
UCN	0.322196	1.38016	0.999016	1.90671	0.050702
PABPC1L	0.158123	1.17131	0.967863	1.41752	0.10429
SLC16A12	-0.213513	0.807742	0.729148	0.894808	4.35028e-05
NFE2L3	0.264788	1.30315	1.06493	1.59468	0.0101503
KCNAB1	-0.225439	0.798166	0.626438	1.01697	0.0681795
